# Supplementary material for: Bisection of the X chromosome disrupts the initiation of chromosome silencing during meiosis in Caenorhabditis elegans
Source: Nat Commun. 2021 Aug 10;12:4802. doi: 10.1038/s41467-021-24815-0 (PMC8355143; doi:10.1038/s41467-021-24815-0)
Supplement: Supplementary file 2 — Supplementary Data 1 [file 41467_2021_24815_MOESM2_ESM.xlsx]

## Sheet: DESeq2_res_all.txt
Gene_stable_ID	Gene_name	Chromosome/scaffold_name	Gene_start_(bp)	Gene_end_(bp)	Strand	raw_WT	raw_D3	norm_WT	norm_D3	baseMean	lfcMLE	best
WBGene00000001	aap-1	I	5107843	5110164	+	240	280	293.939	228.619	261.279	-0.362569	FALSE
WBGene00000002	aat-1	IV	9598977	9601695	-	2	2	2.44949	1.63299	2.04124	-0.584937	FALSE
WBGene00000003	aat-2	V	9244412	9246360	-	7	12	8.57321	9.79796	9.18559	0.192653	FALSE
WBGene00000004	aat-3	X	2552436	2557725	+	30	27	36.7423	22.0454	29.3939	-0.736959	FALSE
WBGene00000005	aat-4	IV	6272591	6275713	-	1	1	?	?	?	?	?
WBGene00000006	aat-5	I	2571776	2576020	-	1	5	1.22474	4.08248	2.65361	1.73694	FALSE
WBGene00000007	aat-6	V	11466842	11470663	-	1	1	?	?	?	?	?
WBGene00000008	aat-7	II	1386888	1391567	+	0	0	?	?	?	?	?
WBGene00000009	aat-8	IV	3862129	3865030	-	0	0	?	?	?	?	?
WBGene00000010	aat-9	I	11388747	11396660	-	132	138	161.666	112.677	137.171	-0.52083	FALSE
WBGene00000012	abf-1	I	3886111	3887080	-	0	4	0	3.26599	1.63299	3.85752	FALSE
WBGene00000013	abf-2	I	3885548	3885961	-	0	2	?	?	?	?	?
WBGene00000014	abf-3	V	15817410	15817846	-	0	0	?	?	?	?	?
WBGene00000015	abf-4	V	20557945	20558379	-	0	0	?	?	?	?	?
WBGene00000016	abf-5	X	12792849	12793386	+	0	3	0	2.44949	1.22474	3.44248	FALSE
WBGene00000017	abf-6	X	12794177	12794873	+	1	4	1.22474	3.26599	2.24537	1.41501	FALSE
WBGene00000018	abl-1	X	10605832	10624185	-	47	20	57.563	16.3299	36.9465	-1.81761	FALSE
WBGene00000019	abt-1	IV	10206193	10214911	-	1	0	?	?	?	?	?
WBGene00000020	abt-2	I	2255923	2272866	-	5	3	6.12372	2.44949	4.28661	-1.3219	FALSE
WBGene00000021	abt-3	IV	12950315	12957128	-	0	0	?	?	?	?	?
WBGene00000022	abt-4	V	323777	330727	-	2	19	2.44949	15.5134	8.98146	2.66295	FALSE
WBGene00000023	abt-5	I	12011276	12018668	+	1	2	1.22474	1.63299	1.42887	0.41503	FALSE
WBGene00000024	abu-1	V	10380339	10381823	-	0	0	?	?	?	?	?
WBGene00000025	abu-2	X	1408836	1410652	-	0	0	?	?	?	?	?
WBGene00000026	abu-3	X	17553419	17554449	+	1	0	?	?	?	?	?
WBGene00000027	abu-4	V	2274882	2275977	+	0	0	?	?	?	?	?
WBGene00000028	abu-5	IV	15590697	15591772	+	0	0	?	?	?	?	?
WBGene00000029	abu-6	V	5160671	5161892	-	0	0	?	?	?	?	?
WBGene00000030	abu-7	V	5163396	5164759	-	0	0	?	?	?	?	?
WBGene00000031	abu-8	V	5192993	5194608	-	2	0	?	?	?	?	?
WBGene00000032	abu-9	X	8322111	8323343	+	0	0	?	?	?	?	?
WBGene00000033	abu-10	X	3798179	3799741	+	0	0	?	?	?	?	?
WBGene00000034	abu-11	II	192531	194558	-	0	0	?	?	?	?	?
WBGene00000035	ace-1	X	16367229	16373782	+	0	7	0	5.71548	2.85774	4.66492	FALSE
WBGene00000036	ace-2	I	3302092	3307465	-	0	0	?	?	?	?	?
WBGene00000037	ace-3	II	14205633	14210180	+	4	4	4.89898	3.26599	4.08248	-0.584943	FALSE
WBGene00000038	ace-4	II	14198046	14205325	+	0	0	?	?	?	?	?
WBGene00000039	acn-1	X	5092281	5097067	-	0	5	0	4.08248	2.04124	4.17947	FALSE
WBGene00000040	aco-1	X	11339874	11343568	+	72	70	88.1816	57.1548	72.6682	-0.625601	FALSE
WBGene00000041	aco-2	III	7973717	7977325	+	85	154	104.103	125.74	114.922	0.272435	FALSE
WBGene00000042	acr-2	X	6702692	6709302	+	0	0	?	?	?	?	?
WBGene00000043	acr-3	X	6709538	6712926	+	0	1	?	?	?	?	?
WBGene00000044	acr-5	III	6509699	6514768	-	0	1	?	?	?	?	?
WBGene00000045	acr-6	I	4359207	4362548	+	0	1	?	?	?	?	?
WBGene00000046	acr-7	II	7845662	7849797	-	0	3	0	2.44949	1.22474	3.44248	FALSE
WBGene00000047	acr-8	X	10412763	10416656	+	3	2	3.67423	1.63299	2.65361	-1.16989	FALSE
WBGene00000048	acr-9	X	13642348	13646898	-	0	1	?	?	?	?	?
WBGene00000049	acr-10	X	4022273	4025584	+	0	1	?	?	?	?	?
WBGene00000050	acr-11	I	6621628	6624894	-	3	4	3.67423	3.26599	3.47011	-0.16991	FALSE
WBGene00000051	acr-12	X	13532921	13536394	+	0	0	?	?	?	?	?
WBGene00000053	acr-14	II	8174845	8177195	-	0	0	?	?	?	?	?
WBGene00000054	acr-15	V	8552695	8555388	+	5	3	6.12372	2.44949	4.28661	-1.3219	FALSE
WBGene00000055	acr-16	V	8561216	8564320	+	8	4	9.79796	3.26599	6.53197	-1.58494	FALSE
WBGene00000056	acr-17	V	2608656	2615247	+	4	5	4.89898	4.08248	4.49073	-0.26302	FALSE
WBGene00000057	acr-18	V	15551155	15559147	-	0	2	?	?	?	?	?
WBGene00000058	acr-19	I	9031274	9036695	-	0	0	?	?	?	?	?
WBGene00000059	acr-20	II	14373831	14377890	-	0	1	?	?	?	?	?
WBGene00000060	acr-21	III	6583511	6585617	+	1	0	?	?	?	?	?
WBGene00000061	lgc-11	X	7503823	7506633	-	2	0	?	?	?	?	?
WBGene00000062	acr-23	V	3651660	3659499	-	0	0	?	?	?	?	?
WBGene00000063	act-1	V	11079167	11082497	+	1636	3136	2003.68	2560.53	2282.11	0.353791	FALSE
WBGene00000064	act-2	V	11076737	11078168	-	2457	3465	3009.2	2829.16	2919.18	-0.0890046	FALSE
WBGene00000065	act-3	V	11071684	11074498	-	1394	2944	1707.29	2403.77	2055.53	0.493585	FALSE
WBGene00000066	act-4	X	4960553	4964416	+	355	2037	434.784	1663.2	1048.99	1.9356	THR
WBGene00000067	act-5	III	13604339	13606067	-	68	685	83.2827	559.3	321.291	2.74754	THR
WBGene00000068	acy-1	III	4722212	4730870	+	1	4	1.22474	3.26599	2.24537	1.41501	FALSE
WBGene00000069	acy-2	V	5976029	5981513	+	0	2	?	?	?	?	?
WBGene00000070	acy-3	III	3774893	3786640	-	3	5	3.67423	4.08248	3.87836	0.152013	FALSE
WBGene00000071	acy-4	V	5624723	5630892	-	2	16	2.44949	13.0639	7.75672	2.41502	FALSE
WBGene00000072	add-1	X	4854077	4860036	-	1	7	1.22474	5.71548	3.47011	2.22236	FALSE
WBGene00000073	add-2	V	12009551	12013605	-	30	23	36.7423	18.7794	27.7609	-0.968284	FALSE
WBGene00000074	adm-2	X	13687973	13695791	+	37	24	45.3156	19.5959	32.4557	-1.20945	FALSE
WBGene00000075	adm-4	X	7795044	7798287	-	20	12	24.4949	9.79796	17.1464	-1.32192	FALSE
WBGene00000079	adr-1	I	7773416	7777577	+	229	259	280.467	211.473	245.97	-0.407357	FALSE
WBGene00000080	adr-2	III	7230964	7232882	-	314	446	384.57	364.157	374.364	-0.0786825	FALSE
WBGene00000081	ads-1	III	295647	298556	-	8	51	9.79796	41.6413	25.7196	2.08746	THR
WBGene00000082	adt-1	X	12678832	12689279	+	0	0	?	?	?	?	?
WBGene00000083	adt-2	X	7585587	7595489	+	1	15	1.22474	12.2474	6.7361	3.32189	THR
WBGene00000084	aex-1	I	7602311	7608245	+	0	1	?	?	?	?	?
WBGene00000085	aex-2	X	9650999	9653116	-	2	0	?	?	?	?	?
WBGene00000086	aex-3	X	751211	759732	-	2	5	2.44949	4.08248	3.26599	0.736965	FALSE
WBGene00000088	aex-5	I	14850070	14855827	-	2	10	2.44949	8.16497	5.30723	1.73696	FALSE
WBGene00000089	aex-6	I	13543094	13545188	-	9	24	11.0227	19.5959	15.3093	0.830078	FALSE
WBGene00000090	age-1	II	11519499	11527062	-	176	231	215.555	188.611	202.083	-0.192644	FALSE
WBGene00000092	ags-3	X	5289728	5298040	-	37	50	45.3156	40.8248	43.0702	-0.150556	FALSE
WBGene00000093	agt-1	IV	13368459	13369417	-	54	105	66.1362	85.7321	75.9342	0.374398	FALSE
WBGene00000094	agt-2	II	5371806	5373421	-	67	104	82.0579	84.9156	83.4868	0.0493902	FALSE
WBGene00000095	aha-1	I	10193926	10197000	-	29	23	35.5176	18.7794	27.1485	-0.919374	FALSE
WBGene00000096	ahr-1	I	9522578	9531130	+	1	2	1.22474	1.63299	1.42887	0.41503	FALSE
WBGene00000097	aip-1	V	14012333	14013644	+	319	470	390.694	383.753	387.224	-0.0258574	FALSE
WBGene00000098	air-1	V	8221410	8223587	+	1053	1727	1289.66	1410.09	1349.87	0.128801	FALSE
WBGene00000099	air-2	I	5937477	5938885	+	549	754	672.385	615.638	644.012	-0.127203	FALSE
WBGene00000100	ajm-1	X	9098346	9113618	+	32	81	39.1918	66.1362	52.664	0.75489	FALSE
WBGene00000101	aka-1	II	7472729	7478959	-	560	642	685.857	524.191	605.024	-0.387815	FALSE
WBGene00000102	akt-1	V	10248907	10252895	+	569	698	696.88	569.915	633.397	-0.290163	FALSE
WBGene00000103	akt-2	X	14147700	14152070	+	6	7	7.34847	5.71548	6.53197	-0.362557	FALSE
WBGene00000105	alg-1	X	13949142	13956256	+	36	19	44.0908	15.5134	29.8021	-1.50695	FALSE
WBGene00000106	alg-2	II	873176	878954	+	89	151	109.002	123.291	116.147	0.17771	FALSE
WBGene00000107	alh-1	III	5077765	5080674	+	237	439	290.265	358.442	324.353	0.304372	FALSE
WBGene00000108	alh-2	V	1644169	1647728	+	0	1	?	?	?	?	?
WBGene00000109	alh-3	IV	11022603	11025872	+	114	153	139.621	124.924	132.272	-0.160463	FALSE
WBGene00000110	alh-4	V	6427211	6429927	-	160	273	195.959	222.904	209.431	0.185868	FALSE
WBGene00000111	alh-5	V	1996109	1999581	-	1	2	1.22474	1.63299	1.42887	0.41503	FALSE
WBGene00000112	alh-6	II	1306240	1310133	-	109	274	133.497	223.72	178.609	0.744887	FALSE
WBGene00000113	alh-7	II	13485792	13491786	-	43	70	52.664	57.1548	54.9094	0.118059	FALSE
WBGene00000114	alh-8	II	11728949	11731226	+	402	1091	492.347	890.798	691.573	0.855422	FALSE
WBGene00000115	alh-9	III	5856038	5859185	+	114	307	139.621	250.664	195.143	0.844244	FALSE
WBGene00000116	alh-10	X	7140502	7143641	-	0	23	0	18.7794	9.38971	6.38118	THR
WBGene00000117	alh-11	III	774323	778154	-	60	83	73.4847	67.7692	70.627	-0.116811	FALSE
WBGene00000118	alh-12	III	7454012	7455982	+	7	64	8.57321	52.2558	30.4145	2.60768	THR
WBGene00000120	aly-1	IV	9108931	9109751	+	52	81	63.6867	66.1362	64.9115	0.0544503	FALSE
WBGene00000121	aly-2	IV	9147466	9148582	+	1894	2384	2319.67	1946.53	2133.1	-0.253014	FALSE
WBGene00000122	aly-3	IV	12123155	12124810	+	1562	2153	1913.05	1757.92	1835.48	-0.122008	FALSE
WBGene00000123	ama-1	IV	4248070	4258173	+	387	349	473.976	284.957	379.467	-0.734068	FALSE
WBGene00000133	amt-1	X	4571448	4573914	+	0	1	?	?	?	?	?
WBGene00000134	amt-2	IV	13042391	13046858	+	0	0	?	?	?	?	?
WBGene00000135	amt-3	II	8363196	8369159	-	0	1	?	?	?	?	?
WBGene00000136	amt-4	X	4565302	4569393	+	1	22	1.22474	17.9629	9.59383	3.87443	THR
WBGene00000137	amx-1	III	3822403	3826261	+	56	57	68.5857	46.5403	57.563	-0.559424	FALSE
WBGene00000138	amx-2	I	12759586	12764960	-	1	5	1.22474	4.08248	2.65361	1.73694	FALSE
WBGene00000139	amx-3	V	20898937	20903441	-	1	5	1.22474	4.08248	2.65361	1.73694	FALSE
WBGene00000140	anc-1	I	4321095	4359105	+	23	43	28.1691	35.1094	31.6392	0.317744	FALSE
WBGene00000142	aos-1	V	10127494	10130295	-	835	1048	1022.66	855.688	939.175	-0.257171	FALSE
WBGene00000143	apc-2	III	8080613	8083696	+	229	283	280.467	231.069	255.768	-0.279507	FALSE
WBGene00000144	apc-10	V	10425362	10426386	-	113	202	138.396	164.932	151.664	0.253071	FALSE
WBGene00000145	apc-11	III	4593769	4594426	-	177	275	216.78	224.537	220.658	0.0507209	FALSE
WBGene00000146	ape-1	V	11675942	11685277	+	538	631	658.913	515.209	587.061	-0.354928	FALSE
WBGene00000147	aph-1	I	9232067	9233562	-	301	422	368.648	344.562	356.605	-0.0974821	FALSE
WBGene00000148	aph-2	I	10340997	10345651	+	162	172	198.409	140.437	169.423	-0.498546	FALSE
WBGene00000149	apl-1	X	5112434	5116866	-	44	155	53.8888	126.557	90.2229	1.23173	FALSE
WBGene00000150	apm-1	I	5342178	5344724	-	10	37	12.2474	30.2104	21.2289	1.30256	FALSE
WBGene00000151	apn-1	II	8047564	8049105	+	174	293	213.106	239.233	226.17	0.166852	FALSE
WBGene00000155	app-1	I	4964667	4967329	-	254	356	311.085	290.673	300.879	-0.0979128	FALSE
WBGene00000156	2018-04-01	I	8050043	8055474	+	102	89	124.924	72.6682	98.7961	-0.781651	FALSE
WBGene00000157	aps-2	X	4458272	4459267	+	107	125	131.048	102.062	116.555	-0.360643	FALSE
WBGene00000158	apg-1	I	14406028	14417928	+	211	338	258.421	275.976	267.199	0.0948187	FALSE
WBGene00000159	aps-1	V	6017970	6018884	+	587	691	718.925	564.199	641.562	-0.349636	FALSE
WBGene00000160	apb-1	III	2583974	2597034	-	276	325	338.03	265.361	301.695	-0.34919	FALSE
WBGene00000161	apa-2	X	9336819	9342951	+	19	29	23.2702	23.6784	23.4743	0.0250961	FALSE
WBGene00000162	apd-3	II	3532526	3546431	-	272	308	333.131	251.481	292.306	-0.405638	FALSE
WBGene00000163	apb-3	I	7853750	7857834	+	280	336	342.929	274.343	308.636	-0.321927	FALSE
WBGene00000164	apm-3	X	954935	957763	+	43	37	52.664	30.2104	41.4372	-0.801769	FALSE
WBGene00000165	aps-3	I	1155343	1156020	-	34	75	41.6413	61.2372	51.4393	0.556396	FALSE
WBGene00000166	apt-9	X	11068527	11071925	+	2	1	2.44949	0.816497	1.63299	-1.5849	FALSE
WBGene00000168	apx-1	V	3210191	3223130	+	121	147	148.194	120.025	134.11	-0.304152	FALSE
WBGene00000169	aqp-1	II	7235834	7238349	-	0	18	0	14.6969	7.34847	6.02754	THR
WBGene00000170	aqp-2	II	9258913	9261994	-	19	58	23.2702	47.3568	35.3135	1.02509	FALSE
WBGene00000171	aqp-3	IV	10961235	10963815	-	1	1	?	?	?	?	?
WBGene00000172	aqp-4	V	9737592	9739701	+	0	5	0	4.08248	2.04124	4.17947	FALSE
WBGene00000173	aqp-5	V	10491743	10493268	+	0	0	?	?	?	?	?
WBGene00000174	aqp-6	V	10648446	10651821	+	0	0	?	?	?	?	?
WBGene00000175	aqp-7	X	3025062	3026971	+	102	275	124.924	224.537	174.73	0.845901	FALSE
WBGene00000176	aqp-8	X	4702964	4704968	-	0	13	0	10.6145	5.30723	5.55804	THR
WBGene00000177	aqp-9	I	9605931	9608937	+	4	10	4.89898	8.16497	6.53197	0.736969	FALSE
WBGene00000178	aqp-10	II	9768451	9769847	-	66	98	80.8332	80.0167	80.4249	-0.0146445	FALSE
WBGene00000179	aqp-11	III	13673278	13674745	+	15	51	18.3712	41.6413	30.0062	1.18057	FALSE
WBGene00000180	arc-1	II	9674978	9677205	+	7	10	8.57321	8.16497	8.36909	-0.0703797	FALSE
WBGene00000181	ard-1	IV	11131279	11133785	+	299	564	366.199	460.504	413.351	0.330588	FALSE
WBGene00000182	arf-1.2	III	5716115	5717583	+	708	1120	867.119	914.476	890.798	0.0767155	FALSE
WBGene00000183	arf-3	IV	7982526	7983900	+	864	1411	1058.18	1152.08	1105.13	0.122653	FALSE
WBGene00000184	arf-6	IV	16947128	16949548	+	26	94	31.8434	76.7507	54.297	1.26919	FALSE
WBGene00000185	arg-1	X	1786907	1788405	+	0	0	?	?	?	?	?
WBGene00000186	ark-1	IV	12622084	12631022	-	226	302	276.792	246.582	261.687	-0.166736	FALSE
WBGene00000187	arl-1	II	8581945	8583070	+	221	321	270.669	262.095	266.382	-0.0464346	FALSE
WBGene00000188	arl-3	II	14607212	14608051	+	0	0	?	?	?	?	?
WBGene00000189	arl-5	III	9823235	9824134	+	158	203	193.51	165.749	179.629	-0.223406	FALSE
WBGene00000190	arf-1.1	IV	7634832	7635707	+	0	7	0	5.71548	2.85774	4.66492	FALSE
WBGene00000191	arl-7	X	14980954	14981675	-	0	0	?	?	?	?	?
WBGene00000192	arl-8	IV	14798149	14799310	+	859	1311	1052.06	1070.43	1061.24	0.0249756	FALSE
WBGene00000193	arl-6	III	4813309	4814814	-	0	1	?	?	?	?	?
WBGene00000195	arr-1	X	950782	954233	+	111	106	135.947	86.5486	111.248	-0.651455	FALSE
WBGene00000196	aars-1	II	11460163	11464079	-	69	69	84.5074	56.3383	70.4228	-0.584959	FALSE
WBGene00000197	aars-2	I	3983171	3986915	+	551	665	674.834	542.97	608.902	-0.31366	FALSE
WBGene00000198	art-1	II	6970668	6972235	-	217	444	265.77	362.524	314.147	0.447903	FALSE
WBGene00000199	arx-1	I	2883496	2893718	-	198	358	242.499	292.306	267.403	0.269498	FALSE
WBGene00000200	arx-2	V	10335266	10338355	-	946	1170	1158.61	955.301	1056.95	-0.278365	FALSE
WBGene00000201	arx-3	III	12052428	12058458	-	380	685	465.403	559.3	512.352	0.265143	FALSE
WBGene00000202	exos-4.2	III	860198	861299	+	18	37	22.0454	30.2104	26.1279	0.45457	FALSE
WBGene00000203	arx-5	III	12816790	12818107	-	326	453	399.267	369.873	384.57	-0.110323	FALSE
WBGene00000204	arx-6	III	4878658	4879697	+	458	631	560.933	515.209	538.071	-0.122669	FALSE
WBGene00000205	arx-7	I	3069232	3070140	-	275	433	336.805	353.543	345.174	0.0699737	FALSE
WBGene00000206	asb-1	III	4594541	4595944	-	945	1317	1157.38	1075.33	1116.35	-0.106093	FALSE
WBGene00000207	asb-2	X	4469743	4471480	+	190	364	232.702	297.205	264.953	0.352978	FALSE
WBGene00000208	asc-1	II	15039402	15048907	+	69	119	84.5074	97.1631	90.8352	0.201333	FALSE
WBGene00000209	asg-1	I	8692946	8693469	+	798	1422	977.346	1161.06	1069.2	0.248499	FALSE
WBGene00000210	asg-2	X	6841258	6842204	+	152	348	186.161	284.141	235.151	0.610055	FALSE
WBGene00000211	asm-1	II	6910072	6912697	+	6	13	7.34847	10.6145	8.98146	0.53052	FALSE
WBGene00000212	asm-2	X	11321077	11324251	-	0	6	0	4.89898	2.44949	4.44252	FALSE
WBGene00000213	asm-3	IV	520210	523757	-	0	40	0	32.6599	16.3299	7.17956	THR
WBGene00000214	asp-1	V	19049123	19050825	-	166	3139	203.308	2562.98	1383.15	3.65609	THR
WBGene00000215	asp-2	V	9199680	9205128	+	26	463	31.8434	378.038	204.941	3.56946	THR
WBGene00000216	asp-3	X	6791064	6792715	+	79	1813	96.7548	1480.31	788.532	3.93541	THR
WBGene00000217	asp-4	X	13218977	13221469	-	15	374	18.3712	305.37	161.87	4.05503	THR
WBGene00000218	asp-5	V	8272375	8274047	+	41	1042	50.2145	850.789	450.502	4.08261	THR
WBGene00000219	asp-6	V	8267546	8268937	-	53	918	64.9115	749.544	407.228	3.52946	THR
WBGene00000220	atf-2	II	8751986	8753939	+	2	5	2.44949	4.08248	3.26599	0.736965	FALSE
WBGene00000221	atf-5	X	14808846	14810849	-	34	155	41.6413	126.557	84.0991	1.6037	THR
WBGene00000222	atf-6	X	12480948	12484879	+	25	17	30.6186	13.8804	22.2495	-1.14135	FALSE
WBGene00000223	atf-7	III	4491627	4499043	-	544	722	666.261	589.511	627.886	-0.17657	FALSE
WBGene00000224	atgp-1	IV	17269342	17272184	+	25	45	30.6186	36.7423	33.6805	0.263038	FALSE
WBGene00000225	atgp-2	II	14640096	14644085	-	28	24	34.2929	19.5959	26.9444	-0.807348	FALSE
WBGene00000226	atl-1	V	9634861	9645502	-	71	121	86.9569	98.7961	92.8765	0.184156	FALSE
WBGene00000227	atm-1	I	183364	208467	+	182	140	222.904	114.31	168.607	-0.963471	FALSE
WBGene00000228	atn-1	V	12478413	12484452	+	15	79	18.3712	64.5032	41.4372	1.81193	THR
WBGene00000229	atp-2	III	5228417	5230544	+	5205	7526	6374.8	6144.95	6259.88	-0.052977	FALSE
WBGene00000230	atp-3	I	5428543	5429908	-	1832	2966	2243.73	2421.73	2332.73	0.110137	FALSE
WBGene00000231	atx-2	III	10461389	10468050	+	391	555	478.875	453.156	466.015	-0.0796426	FALSE
WBGene00000232	avr-14	I	5967251	5973320	-	1	6	1.22474	4.89898	3.06186	1.99997	FALSE
WBGene00000233	avr-15	V	13498786	13511718	-	0	3	0	2.44949	1.22474	3.44248	FALSE
WBGene00000235	baf-1	III	9467457	9468066	+	1366	2040	1673	1665.65	1669.33	-0.00635041	FALSE
WBGene00000236	bag-1	I	6563640	6564453	-	317	365	388.244	298.021	343.133	-0.381548	FALSE
WBGene00000237	bam-2	I	2949609	2957876	-	3	4	3.67423	3.26599	3.47011	-0.16991	FALSE
WBGene00000238	bar-1	X	7166003	7170625	-	1	6	1.22474	4.89898	3.06186	1.99997	FALSE
WBGene00000239	bas-1	III	5612274	5614679	+	2	12	2.44949	9.79796	6.12372	1.99999	FALSE
WBGene00000240	pah-1	II	8762668	8766922	-	1	9	1.22474	7.34847	4.28661	2.58493	FALSE
WBGene00000241	bbs-1	I	14371142	14376018	-	0	0	?	?	?	?	?
WBGene00000242	bbs-2	IV	7934097	7937746	+	0	0	?	?	?	?	?
WBGene00000244	bbs-8	V	6762476	6765072	-	1	3	1.22474	2.44949	1.83712	0.99998	FALSE
WBGene00000245	bca-1	X	6201908	6204746	-	28	45	34.2929	36.7423	35.5176	0.0995394	FALSE
WBGene00000246	bcc-1	IV	11086090	11092552	-	0	4	0	3.26599	1.63299	3.85752	FALSE
WBGene00000247	bec-1	IV	5661142	5664425	-	287	382	351.502	311.902	331.702	-0.17244	FALSE
WBGene00000248	ben-1	III	3538293	3541628	-	24	30	29.3939	24.4949	26.9444	-0.263029	FALSE
WBGene00000249	bir-1	V	11644374	11645371	+	555	915	679.733	747.094	713.414	0.136322	FALSE
WBGene00000250	bir-2	V	13568834	13570027	+	258	318	315.984	259.646	287.815	-0.283306	FALSE
WBGene00000251	bli-1	II	10708960	10712125	+	0	1	?	?	?	?	?
WBGene00000252	bli-2	II	5651410	5652426	-	0	0	?	?	?	?	?
WBGene00000253	bli-3	I	146488	154850	-	3	12	3.67423	9.79796	6.7361	1.41503	FALSE
WBGene00000254	bli-4	I	6342231	6356678	+	487	555	596.451	453.156	524.803	-0.396396	FALSE
WBGene00000255	bli-5	III	13427723	13429713	-	2	2	2.44949	1.63299	2.04124	-0.584937	FALSE
WBGene00000256	bli-6	IV	6377094	6378195	+	0	6	0	4.89898	2.44949	4.44252	FALSE
WBGene00000257	bmk-1	V	14453303	14456916	-	136	210	166.565	171.464	169.015	0.0418215	FALSE
WBGene00000259	bpl-1	II	6274265	6279692	+	59	74	72.2599	60.4207	66.3403	-0.258149	FALSE
WBGene00000262	bra-1	X	13598471	13599675	+	22	16	26.9444	13.0639	20.0042	-1.04438	FALSE
WBGene00000263	F23H11.5	III	909990	910727	-	754	1555	923.458	1269.65	1096.55	0.459316	FALSE
WBGene00000264	brc-1	III	3853105	3862958	-	88	126	107.778	102.879	105.328	-0.0671123	FALSE
WBGene00000265	brd-1	III	6885202	6889523	-	101	185	123.699	151.052	137.376	0.288209	FALSE
WBGene00000266	bre-1	IV	8987130	8990443	+	11	24	13.4722	19.5959	16.5341	0.540573	FALSE
WBGene00000267	bre-2	III	13133923	13139614	-	0	4	0	3.26599	1.63299	3.85752	FALSE
WBGene00000268	bre-3	III	9469926	9485451	-	178	249	218.005	203.308	210.656	-0.100693	FALSE
WBGene00000269	bre-4	I	1621351	1626605	-	49	69	60.0125	56.3383	58.1754	-0.091145	FALSE
WBGene00000270	bre-5	IV	12049261	12051226	-	102	130	124.924	106.145	115.534	-0.235018	FALSE
WBGene00000271	brf-1	II	7305861	7308738	+	253	342	309.86	279.242	294.551	-0.150103	FALSE
WBGene00000272	bro-1	I	5186943	5188616	+	0	0	?	?	?	?	?
WBGene00000273	brp-1	III	12020552	12025325	+	28	522	34.2929	426.211	230.252	3.63558	THR
WBGene00000274	btf-1	II	13200163	13215710	+	210	261	257.196	213.106	235.151	-0.271301	FALSE
WBGene00000275	bub-1	I	7251941	7255225	+	442	476	541.337	388.652	464.995	-0.478046	FALSE
WBGene00000276	byn-1	III	6932001	6935862	+	509	685	623.395	559.3	591.348	-0.156523	FALSE
WBGene00000277	cab-1	X	12199655	12213049	-	8	87	9.79796	71.0352	40.4166	2.85798	THR
WBGene00000279	cah-1	III	5083206	5085289	-	1	0	?	?	?	?	?
WBGene00000280	cah-2	II	7480753	7483109	-	0	2	?	?	?	?	?
WBGene00000281	cah-3	X	16487479	16489396	+	3	35	3.67423	28.5774	16.1258	2.95935	THR
WBGene00000282	cah-4	X	13542574	13544601	+	6	217	7.34847	177.18	92.2641	4.59159	THR
WBGene00000283	cah-5	X	7020024	7023969	+	5	41	6.12372	33.4764	19.8	2.45066	THR
WBGene00000284	cah-6	I	3629471	3630744	+	0	0	?	?	?	?	?
WBGene00000285	cal-1	V	12514876	12517205	-	2	13	2.44949	10.6145	6.53197	2.11546	FALSE
WBGene00000286	cal-2	II	8960712	8961570	+	0	4	0	3.26599	1.63299	3.85752	FALSE
WBGene00000287	cal-3	IV	3829546	3835165	-	0	0	?	?	?	?	?
WBGene00000288	cal-4	IV	10524768	10530592	+	1	1	?	?	?	?	?
WBGene00000289	cam-1	II	9295937	9310301	-	176	221	215.555	180.446	198	-0.25649	FALSE
WBGene00000292	cap-1	IV	7228337	7230223	-	262	436	320.883	355.993	338.438	0.1498	FALSE
WBGene00000293	cap-2	II	10869196	10870988	+	605	713	740.971	582.162	661.566	-0.347995	FALSE
WBGene00000294	cas-1	X	16807458	16813673	-	204	271	249.848	221.271	235.559	-0.175238	FALSE
WBGene00000295	cat-1	X	5705719	5710585	-	0	1	?	?	?	?	?
WBGene00000296	cat-2	II	257819	261063	+	0	0	?	?	?	?	?
WBGene00000298	cat-4	V	10564878	10566464	+	3	60	3.67423	48.9898	26.332	3.73695	THR
WBGene00000301	cav-1	IV	9772510	9773474	+	128	353	156.767	288.223	222.495	0.878563	FALSE
WBGene00000302	cav-2	V	13557160	13559922	+	9	6	11.0227	4.89898	7.96084	-1.16991	FALSE
WBGene00000308	C04A11.t1	X	13665555	13665673	+	0	0	?	?	?	?	?
WBGene00000310	C05C9.t1	X	11163358	11163439	-	0	0	?	?	?	?	?
WBGene00000311	C05C9.t2	X	11162919	11163000	-	0	0	?	?	?	?	?
WBGene00000366	cbp-1	III	9766516	9774807	+	262	347	320.883	283.324	302.104	-0.179593	FALSE
WBGene00000367	cca-1	X	7847685	7861307	-	3	10	3.67423	8.16497	5.9196	1.152	FALSE
WBGene00000368	ccb-1	I	3641705	3647009	-	6	14	7.34847	11.431	9.38971	0.637435	FALSE
WBGene00000369	ccf-1	III	11918827	11920237	-	983	1307	1203.92	1067.16	1135.54	-0.173966	FALSE
WBGene00000370	ccg-1	IV	15270158	15275807	-	17	134	20.8207	109.411	65.1156	2.39366	THR
WBGene00000371	cco-1	I	9788749	9789965	+	1475	2455	1806.5	2004.5	1905.5	0.150046	FALSE
WBGene00000372	cyp-13A7	II	9803620	9805510	+	2	0	?	?	?	?	?
WBGene00000373	cyp-14A5	V	5421012	5423305	-	1	11	1.22474	8.98146	5.1031	2.87444	FALSE
WBGene00000374	cyp-31A1	IV	9101773	9103851	-	4	1	4.89898	0.816497	2.85774	-2.5849	FALSE
WBGene00000375	cyp-44A1	II	5503966	5506115	+	159	197	194.734	160.85	177.792	-0.275792	FALSE
WBGene00000376	ccr-4	IV	12361570	12371828	+	598	664	732.397	542.154	637.276	-0.433924	FALSE
WBGene00000377	cct-1	II	8185443	8187602	+	1368	1603	1675.45	1308.84	1492.15	-0.356256	FALSE
WBGene00000378	cct-2	II	8927741	8929815	+	949	1345	1162.28	1098.19	1130.24	-0.0818358	FALSE
WBGene00000379	cct-4	II	8283667	8285711	+	1458	1690	1785.68	1379.88	1582.78	-0.371929	FALSE
WBGene00000380	cct-5	III	4499191	4508114	-	2223	2294	2722.61	1873.04	2297.83	-0.539604	FALSE
WBGene00000381	cct-6	III	5853532	5855687	-	444	827	543.787	675.243	609.515	0.312366	FALSE
WBGene00000382	cdc-6	I	4268069	4270287	-	762	944	933.256	770.773	852.014	-0.275966	FALSE
WBGene00000383	cdc-14	II	5587623	5593425	-	444	722	543.787	589.511	566.649	0.116477	FALSE
WBGene00000386	cdc-25.1	I	6469385	6471951	-	523	823	640.542	671.977	656.259	0.0691196	FALSE
WBGene00000387	cdc-25.2	V	1567076	1585472	+	66	88	80.8332	71.8517	76.3424	-0.169923	FALSE
WBGene00000388	cdc-25.3	III	8916417	8917929	-	214	253	262.095	206.574	234.335	-0.343435	FALSE
WBGene00000389	cdc-25.4	II	10188310	10189405	-	0	1	?	?	?	?	?
WBGene00000390	cdc-42	II	7616452	7617931	+	12	55	14.6969	44.9073	29.8021	1.61144	FALSE
WBGene00000391	cdd-1	X	8208751	8211149	-	0	9	0	7.34847	3.67423	5.02751	FALSE
WBGene00000392	cdd-2	IV	7547118	7547893	-	494	671	605.024	547.869	576.447	-0.14316	FALSE
WBGene00000393	cdf-1	X	6499909	6504613	-	42	60	51.4393	48.9898	50.2145	-0.0703861	FALSE
WBGene00000395	cdh-3	III	7741273	7754448	-	9	5	11.0227	4.08248	7.55259	-1.43294	FALSE
WBGene00000396	cdh-4	III	4520365	4536989	+	61	90	74.7094	73.4847	74.0971	-0.0238443	FALSE
WBGene00000397	cdh-5	IV	8669142	8676542	+	8	18	9.79796	14.6969	12.2474	0.584967	FALSE
WBGene00000399	cdh-7	II	14843218	14850834	+	1	1	?	?	?	?	?
WBGene00000401	cdh-9	X	16595236	16602042	+	0	1	?	?	?	?	?
WBGene00000402	cdh-10	IV	2436515	2463369	-	0	0	?	?	?	?	?
WBGene00000403	casy-1	II	5945406	5956683	-	70	74	85.7321	60.4207	73.0764	-0.504789	FALSE
WBGene00000405	cdk-1	III	9747432	9748852	+	2034	2758	2491.13	2251.9	2371.51	-0.145659	FALSE
WBGene00000406	cdk-4	X	13515855	13518904	-	54	67	66.1362	54.7053	60.4207	-0.273758	FALSE
WBGene00000407	cdk-5	III	13464684	13466390	-	263	572	322.108	467.036	394.572	0.535991	FALSE
WBGene00000408	cdk-7	I	2281114	2291183	-	202	355	247.398	289.856	268.627	0.228502	FALSE
WBGene00000409	cdk-8	I	8702478	8705796	+	111	123	135.947	100.429	118.188	-0.436862	FALSE
WBGene00000410	cdk-9	I	11323527	11333152	+	244	299	298.838	244.132	271.485	-0.291697	FALSE
WBGene00000411	cdl-1	II	10785452	10787265	+	997	1452	1221.07	1185.55	1203.31	-0.042586	FALSE
WBGene00000412	cdr-1	V	15921361	15922820	+	0	0	?	?	?	?	?
WBGene00000413	cdt-1	I	3223162	3228022	-	73	108	89.4064	88.1816	88.794	-0.0198974	FALSE
WBGene00000414	cec-1	III	8426340	8428582	+	125	144	153.093	117.576	135.334	-0.38082	FALSE
WBGene00000415	ced-1	I	11851343	11868105	-	182	202	222.904	164.932	193.918	-0.434544	FALSE
WBGene00000416	ced-2	IV	1597316	1601621	+	705	1150	863.445	938.971	901.208	0.120977	FALSE
WBGene00000417	ced-3	IV	13198338	13204129	-	78	95	95.5301	77.5672	86.5486	-0.300507	FALSE
WBGene00000418	ced-4	III	4852325	4855180	+	224	274	274.343	223.72	249.031	-0.294284	FALSE
WBGene00000419	ced-5	IV	10484110	10492952	+	419	307	513.168	250.664	381.916	-1.03367	FALSE
WBGene00000420	ced-6	III	5595771	5598435	+	205	240	251.073	195.959	223.516	-0.357551	FALSE
WBGene00000421	ced-7	III	9570216	9579873	-	172	210	210.656	171.464	191.06	-0.29698	FALSE
WBGene00000422	ced-8	X	8414015	8416919	-	16	4	19.5959	3.26599	11.431	-2.58494	THR
WBGene00000423	ced-9	III	10335172	10337529	+	388	724	475.201	591.144	533.172	0.314971	FALSE
WBGene00000424	ced-10	IV	3506404	3509529	-	229	284	280.467	231.885	256.176	-0.274418	FALSE
WBGene00000425	ced-11	III	9119559	9125150	+	1	4	1.22474	3.26599	2.24537	1.41501	FALSE
WBGene00000426	ced-12	I	10222880	10227486	-	336	371	411.514	302.92	357.217	-0.442003	FALSE
WBGene00000427	ced-13	X	8299119	8299654	-	0	0	?	?	?	?	?
WBGene00000428	ceh-1	X	4653434	4654157	-	0	0	?	?	?	?	?
WBGene00000429	ceh-2	I	6046832	6050462	-	0	2	?	?	?	?	?
WBGene00000430	ceh-5	I	9727204	9728021	+	2	1	2.44949	0.816497	1.63299	-1.5849	FALSE
WBGene00000431	ceh-6	I	8498114	8502412	-	2	2	2.44949	1.63299	2.04124	-0.584937	FALSE
WBGene00000432	ceh-7	II	8703368	8703829	-	0	0	?	?	?	?	?
WBGene00000433	ceh-8	I	8245722	8250896	-	0	1	?	?	?	?	?
WBGene00000434	ceh-9	I	565436	566391	-	1	1	?	?	?	?	?
WBGene00000435	ceh-10	III	5799073	5801109	+	0	4	0	3.26599	1.63299	3.85752	FALSE
WBGene00000436	ceh-12	I	5840289	5841888	+	0	0	?	?	?	?	?
WBGene00000437	ceh-13	III	7555660	7558208	+	2	16	2.44949	13.0639	7.75672	2.41502	FALSE
WBGene00000438	ceh-14	X	7528616	7532732	-	0	0	?	?	?	?	?
WBGene00000439	ceh-16	III	8622658	8626000	+	0	2	?	?	?	?	?
WBGene00000440	ceh-17	I	4568962	4570027	-	0	0	?	?	?	?	?
WBGene00000441	ceh-18	X	3843379	3857797	-	2	6	2.44949	4.89898	3.67423	0.999996	FALSE
WBGene00000442	ceh-19	IV	7953509	7955898	-	2	0	?	?	?	?	?
WBGene00000443	ceh-20	III	6979884	6981788	+	19	52	23.2702	42.4578	32.864	0.867552	FALSE
WBGene00000444	ceh-21	X	1848795	1852736	-	97	128	118.8	104.512	111.656	-0.184873	FALSE
WBGene00000445	ceh-22	V	10672459	10675644	+	0	1	?	?	?	?	?
WBGene00000446	ceh-23	III	7839594	7841491	+	0	0	?	?	?	?	?
WBGene00000447	ceh-24	V	13813309	13815272	+	0	1	?	?	?	?	?
WBGene00000448	pros-1	III	8067289	8071422	+	1	4	1.22474	3.26599	2.24537	1.41501	FALSE
WBGene00000449	ceh-27	V	11661553	11664697	-	0	4	0	3.26599	1.63299	3.85752	FALSE
WBGene00000450	ceh-28	X	13074682	13076092	+	0	1	?	?	?	?	?
WBGene00000451	ceh-30	X	3063585	3065551	+	0	1	?	?	?	?	?
WBGene00000452	ceh-31	X	3068648	3070396	-	0	1	?	?	?	?	?
WBGene00000453	ceh-32	V	11701761	11705400	-	3	6	3.67423	4.89898	4.28661	0.415043	FALSE
WBGene00000454	ceh-33	V	5323204	5324616	-	2	0	?	?	?	?	?
WBGene00000455	ceh-34	V	5315513	5319577	-	0	1	?	?	?	?	?
WBGene00000457	ceh-36	X	14183449	14185597	-	0	1	?	?	?	?	?
WBGene00000458	ceh-37	X	14197362	14209153	-	3	17	3.67423	13.8804	8.77734	1.91753	FALSE
WBGene00000459	ceh-38	II	6951640	6955408	+	135	226	165.341	184.528	174.934	0.158402	FALSE
WBGene00000460	ceh-39	X	1854148	1856172	-	36	86	44.0908	70.2187	57.1548	0.67138	FALSE
WBGene00000461	ceh-40	X	12318159	12320700	-	32	46	39.1918	37.5588	38.3753	-0.0613967	FALSE
WBGene00000462	ceh-41	X	1846677	1848675	-	18	15	22.0454	12.2474	17.1464	-0.847987	FALSE
WBGene00000463	ceh-43	III	4446635	4449943	-	3	7	3.67423	5.71548	4.69486	0.637433	FALSE
WBGene00000464	ceh-44	III	2530615	2546417	+	289	389	353.951	317.617	335.784	-0.156261	FALSE
WBGene00000465	cpg-1	III	4489359	4491396	+	8524	11870	10439.7	9691.81	10065.8	-0.107245	FALSE
WBGene00000466	cel-1	I	9665255	9668664	+	224	266	274.343	217.188	245.765	-0.337034	FALSE
WBGene00000467	cep-1	I	8324120	8328858	+	136	182	166.565	148.602	157.584	-0.164629	FALSE
WBGene00000468	ces-1	I	8633925	8636044	+	0	1	?	?	?	?	?
WBGene00000469	ces-2	I	14961501	14965355	+	5	8	6.12372	6.53197	6.32785	0.0931188	FALSE
WBGene00000472	cey-1	II	11039449	11041206	-	932	1669	1141.46	1362.73	1252.1	0.25562	FALSE
WBGene00000473	cey-2	I	5619569	5620668	+	16795	22216	20569.6	18139.3	19354.4	-0.181395	FALSE
WBGene00000474	cey-3	I	5571784	5572973	-	6478	9216	7933.9	7524.83	7729.36	-0.0763699	FALSE
WBGene00000475	cey-4	III	10866946	10868727	-	1281	1798	1568.9	1468.06	1518.48	-0.0958395	FALSE
WBGene00000476	cfi-1	I	9994731	9999928	-	0	0	?	?	?	?	?
WBGene00000477	cft-1	V	5538800	5545766	+	1	5	1.22474	4.08248	2.65361	1.73694	FALSE
WBGene00000478	cfz-2	V	3441501	3444877	-	3	3	3.67423	2.44949	3.06186	-0.58494	FALSE
WBGene00000479	cgh-1	III	7495388	7497832	-	4394	4605	5381.53	3759.97	4570.75	-0.517295	FALSE
WBGene00000480	cgp-1	V	118043	122966	-	599	762	733.622	622.17	677.896	-0.237727	FALSE
WBGene00000481	cha-1	IV	3613787	3624697	-	1	2	1.22474	1.63299	1.42887	0.41503	FALSE
WBGene00000482	chd-3	X	12846430	12852601	-	57	26	69.8105	21.2289	45.5197	-1.7174	FALSE
WBGene00000483	che-1	I	6517575	6520879	-	0	0	?	?	?	?	?
WBGene00000484	che-2	X	481378	486504	+	0	0	?	?	?	?	?
WBGene00000485	che-3	I	8062011	8081671	-	0	4	0	3.26599	1.63299	3.85752	FALSE
WBGene00000487	che-6	IV	2104056	2111605	-	0	0	?	?	?	?	?
WBGene00000488	che-7	V	7961318	7965829	-	0	1	?	?	?	?	?
WBGene00000490	che-11	V	12144295	12150689	-	0	0	?	?	?	?	?
WBGene00000491	che-12	V	10299473	10307354	-	0	1	?	?	?	?	?
WBGene00000492	che-13	I	10507000	10515506	-	0	1	?	?	?	?	?
WBGene00000493	che-14	I	5746725	5754278	+	1	3	1.22474	2.44949	1.83712	0.99998	FALSE
WBGene00000496	chs-1	I	7554892	7559916	+	1821	1641	2230.26	1339.87	1785.07	-0.735117	FALSE
WBGene00000497	chs-2	II	196985	211924	+	11	11	13.4722	8.98146	11.2268	-0.584951	FALSE
WBGene00000498	chk-1	V	3756781	3759469	-	311	496	380.896	404.982	392.939	0.0884638	FALSE
WBGene00000499	chk-2	V	19908890	19915973	-	4	7	4.89898	5.71548	5.30723	0.222401	FALSE
WBGene00000500	chn-1	I	6181314	6183880	-	402	510	492.347	416.413	454.38	-0.24166	FALSE
WBGene00000501	cho-1	IV	13209729	13214566	-	0	1	?	?	?	?	?
WBGene00000502	chp-1	I	5103580	5104916	-	334	396	409.065	323.333	366.199	-0.339309	FALSE
WBGene00000503	cht-1	X	3397608	3400017	-	47	82	57.563	66.9527	62.2579	0.218003	FALSE
WBGene00000506	cic-1	III	2394329	2401308	-	31	62	37.9671	50.6228	44.2949	0.41504	FALSE
WBGene00000507	cit-1.1	III	8005826	8009821	-	152	169	186.161	137.988	162.075	-0.432009	FALSE
WBGene00000508	cit-1.2	III	8010778	8013771	+	151	264	184.936	215.555	200.246	0.221028	FALSE
WBGene00000509	cka-1	IV	9731737	9737621	-	281	350	344.153	285.774	314.964	-0.268177	FALSE
WBGene00000510	cka-2	X	4286737	4291490	+	0	4	0	3.26599	1.63299	3.85752	FALSE
WBGene00000511	ckb-1	III	4365375	4367469	+	4	4	4.89898	3.26599	4.08248	-0.584943	FALSE
WBGene00000512	ckb-2	III	4367832	4370160	+	34	73	41.6413	59.6043	50.6228	0.517402	FALSE
WBGene00000513	ckb-3	III	4370885	4372820	+	0	0	?	?	?	?	?
WBGene00000514	ckb-4	V	2106398	2109387	-	10	14	12.2474	11.431	11.8392	-0.0995275	FALSE
WBGene00000515	ckc-1	X	3576608	3578957	+	0	18	0	14.6969	7.34847	6.02754	THR
WBGene00000516	cki-1	II	7811240	7812103	+	12	24	14.6969	19.5959	17.1464	0.415042	FALSE
WBGene00000517	cki-2	II	7816509	7820278	+	410	525	502.145	428.661	465.403	-0.228268	FALSE
WBGene00000518	ckk-1	III	5635479	5654558	+	2	3	2.44949	2.44949	2.44949	1.17206e-05	FALSE
WBGene00000519	cku-70	III	11154825	11168809	+	237	255	290.265	208.207	249.236	-0.479351	FALSE
WBGene00000520	cku-80	III	4419848	4423372	+	233	284	285.366	231.885	258.625	-0.2994	FALSE
WBGene00000521	cky-1	V	12736703	12741211	+	1	1	?	?	?	?	?
WBGene00000522	clc-1	X	11047415	11049232	+	8	87	9.79796	71.0352	40.4166	2.85798	THR
WBGene00000523	clc-2	X	7431470	7433535	+	14	9	17.1464	7.34847	12.2474	-1.22238	FALSE
WBGene00000524	clc-3	X	3373247	3374740	-	3	5	3.67423	4.08248	3.87836	0.152013	FALSE
WBGene00000525	clc-4	X	10782996	10783907	-	0	0	?	?	?	?	?
WBGene00000526	clc-5	X	7433632	7435733	+	0	3	0	2.44949	1.22474	3.44248	FALSE
WBGene00000527	cle-1	I	8705687	8724279	-	100	129	122.474	105.328	113.901	-0.217589	FALSE
WBGene00000528	clh-1	II	11846508	11854743	-	11	28	13.4722	22.8619	18.167	0.762964	FALSE
WBGene00000529	clh-2	II	11358447	11370312	+	0	1	?	?	?	?	?
WBGene00000530	clh-3	II	7217955	7225648	-	54	72	66.1362	58.7878	62.462	-0.169922	FALSE
WBGene00000531	clh-4	X	4094871	4100536	-	0	2	?	?	?	?	?
WBGene00000532	clh-5	II	9094680	9098846	-	236	286	289.04	233.518	261.279	-0.307733	FALSE
WBGene00000533	clh-6	V	12060234	12063368	-	19	36	23.2702	29.3939	26.332	0.337039	FALSE
WBGene00000534	cpi-2	V	6044062	6045671	+	641	1225	785.061	1000.21	892.635	0.349424	FALSE
WBGene00000535	cpi-1	IV	6092599	6093648	-	18	314	22.0454	256.38	139.213	3.53972	THR
WBGene00000536	clk-1	III	5277894	5279363	+	237	341	290.265	278.425	284.345	-0.0600768	FALSE
WBGene00000537	clk-2	III	7515223	7518524	-	311	333	380.896	271.893	326.395	-0.486354	FALSE
WBGene00000539	cln-3.1	V	11263522	11265650	-	1	2	1.22474	1.63299	1.42887	0.41503	FALSE
WBGene00000540	cln-3.2	I	5274696	5278708	-	35	37	42.8661	30.2104	36.5382	-0.504787	FALSE
WBGene00000541	cln-3.3	V	8682965	8686162	+	0	2	?	?	?	?	?
WBGene00000542	clp-1	III	7981074	7986337	+	297	455	363.749	371.506	367.628	0.0304419	FALSE
WBGene00000543	clp-2	III	4700325	4704054	-	55	99	67.361	80.8332	74.0971	0.263037	FALSE
WBGene00000544	clp-3	I	12073071	12084221	-	2	0	?	?	?	?	?
WBGene00000545	clp-4	III	1807734	1818323	-	21	37	25.7196	30.2104	27.965	0.232178	FALSE
WBGene00000546	clp-6	IV	1431180	1435018	-	2	1	2.44949	0.816497	1.63299	-1.5849	FALSE
WBGene00000547	clp-7	IV	1435467	1446027	-	171	189	209.431	154.318	181.875	-0.440571	FALSE
WBGene00000548	clr-1	II	5466363	5473805	+	175	183	214.33	149.419	181.875	-0.520472	FALSE
WBGene00000549	cls-2	III	9055052	9058882	+	125	242	153.093	197.592	175.343	0.368118	FALSE
WBGene00000550	clu-1	III	9516649	9521460	-	365	514	447.032	419.679	433.356	-0.0910898	FALSE
WBGene00000551	clx-1	IV	7734647	7736409	+	0	0	?	?	?	?	?
WBGene00000552	cmd-1	V	1156271	1158063	+	968	2393	1185.55	1953.88	1569.71	0.72078	FALSE
WBGene00000553	cmk-1	IV	1824528	1834029	+	1	3	1.22474	2.44949	1.83712	0.99998	FALSE
WBGene00000554	cnb-1	V	11375742	11378057	+	45	56	55.1135	45.7238	50.4187	-0.269457	FALSE
WBGene00000555	cnc-1	V	1443970	1444286	-	0	0	?	?	?	?	?
WBGene00000556	cnc-2	V	1449667	1450189	-	0	91	0	74.3012	37.1506	8.36509	THR
WBGene00000557	cnc-3	V	1448031	1448794	+	2	15	2.44949	12.2474	7.34847	2.32191	FALSE
WBGene00000558	cnc-4	V	1447222	1447707	+	0	77	0	62.8702	31.4351	8.12409	THR
WBGene00000559	cnc-5	V	1445381	1445832	+	0	0	?	?	?	?	?
WBGene00000560	cnc-6	III	1763524	1764901	+	0	2	?	?	?	?	?
WBGene00000561	cnd-1	III	5240593	5242108	-	0	0	?	?	?	?	?
WBGene00000562	cng-1	V	15025740	15031473	-	0	1	?	?	?	?	?
WBGene00000563	cng-3	IV	9477522	9481037	-	0	0	?	?	?	?	?
WBGene00000564	cnk-1	III	10271257	10278579	+	93	167	113.901	136.355	125.128	0.259585	FALSE
WBGene00000565	cnt-1	II	12072070	12088861	-	72	68	88.1816	55.5218	71.8517	-0.667421	FALSE
WBGene00000566	cnt-2	III	10655770	10677522	+	155	139	189.835	113.493	151.664	-0.742144	FALSE
WBGene00000567	cnx-1	III	9814383	9817137	-	647	925	792.41	755.259	773.835	-0.0692743	FALSE
WBGene00000583	cof-2	I	6250571	6252821	+	0	2	?	?	?	?	?
WBGene00000584	cog-1	II	14902493	14907533	+	12	26	14.6969	21.2289	17.9629	0.530519	FALSE
WBGene00000585	cogc-2	IV	7036960	7039580	-	140	136	171.464	111.044	141.254	-0.62678	FALSE
WBGene00000591	coh-1	X	7465265	7475294	-	24	29	29.3939	23.6784	26.5361	-0.311938	FALSE
WBGene00000592	coh-3	V	14457475	14460141	+	386	443	472.752	361.708	417.23	-0.386256	FALSE
WBGene00000593	col-2	IV	10084442	10085438	-	1	1	?	?	?	?	?
WBGene00000594	col-3	IV	8824804	8826013	+	21	5	25.7196	4.08248	14.9011	-2.65533	THR
WBGene00000596	col-7	I	7401675	7402756	+	0	0	?	?	?	?	?
WBGene00000597	col-8	III	7019583	7020600	-	58	685	71.0352	559.3	315.168	2.97702	THR
WBGene00000598	col-9	X	13590035	13591207	+	0	0	?	?	?	?	?
WBGene00000599	col-10	V	9164295	9165307	-	1	0	?	?	?	?	?
WBGene00000601	col-12	V	10423907	10425092	-	9	2	11.0227	1.63299	6.32785	-2.75485	FALSE
WBGene00000602	col-13	V	10420890	10421892	-	0	0	?	?	?	?	?
WBGene00000603	col-14	IV	7753408	7754647	+	2	0	?	?	?	?	?
WBGene00000606	col-17	II	4866436	4867574	-	0	1	?	?	?	?	?
WBGene00000608	col-19	X	421707	422776	+	61	719	74.7094	587.061	330.885	2.97415	THR
WBGene00000609	col-20	II	4869607	4870791	-	104	1136	127.373	927.54	527.457	2.86435	THR
WBGene00000610	col-33	IV	4263341	4265202	+	0	0	?	?	?	?	?
WBGene00000611	col-34	IV	4243548	4244610	-	2	2	2.44949	1.63299	2.04124	-0.584937	FALSE
WBGene00000612	col-35	I	7385871	7387109	-	0	0	?	?	?	?	?
WBGene00000613	col-36	II	7167513	7168662	-	0	0	?	?	?	?	?
WBGene00000614	col-37	V	12166706	12167753	-	0	0	?	?	?	?	?
WBGene00000615	col-38	II	8568033	8569088	-	5	15	6.12372	12.2474	9.18559	1	FALSE
WBGene00000616	col-39	II	10704903	10706020	+	10	2	12.2474	1.63299	6.94022	-2.90685	THR
WBGene00000617	col-40	II	1104945	1106973	-	0	0	?	?	?	?	?
WBGene00000618	col-41	X	15175039	15176481	-	0	1	?	?	?	?	?
WBGene00000620	col-43	V	8049744	8050893	-	2	23	2.44949	18.7794	10.6145	2.93858	THR
WBGene00000621	col-44	X	13591498	13592461	+	0	0	?	?	?	?	?
WBGene00000622	col-45	I	115739	117502	+	0	2	?	?	?	?	?
WBGene00000623	col-46	I	741879	745454	-	0	3	0	2.44949	1.22474	3.44248	FALSE
WBGene00000624	col-47	I	745859	748507	+	0	0	?	?	?	?	?
WBGene00000625	col-48	I	3010690	3011659	+	3	2	3.67423	1.63299	2.65361	-1.16989	FALSE
WBGene00000626	col-49	I	3137188	3138446	+	0	0	?	?	?	?	?
WBGene00000627	col-50	I	3651230	3652599	-	1	2	1.22474	1.63299	1.42887	0.41503	FALSE
WBGene00000628	col-51	I	3653997	3655329	+	0	0	?	?	?	?	?
WBGene00000629	col-52	I	4571214	4572787	-	0	1	?	?	?	?	?
WBGene00000630	col-53	I	5644737	5646370	+	0	1	?	?	?	?	?
WBGene00000631	col-54	I	5842714	5844057	+	1	0	?	?	?	?	?
WBGene00000632	col-55	I	6199141	6200193	+	0	0	?	?	?	?	?
WBGene00000633	col-56	I	6232777	6234280	+	0	0	?	?	?	?	?
WBGene00000634	col-58	I	6311251	6312413	+	1	0	?	?	?	?	?
WBGene00000636	col-60	I	7105319	7106924	+	0	5	0	4.08248	2.04124	4.17947	FALSE
WBGene00000637	col-61	I	7202183	7203508	-	0	0	?	?	?	?	?
WBGene00000638	col-62	I	7403341	7404352	-	0	0	?	?	?	?	?
WBGene00000639	col-63	I	8243693	8244961	-	0	0	?	?	?	?	?
WBGene00000640	col-64	I	9893698	9895596	-	1	3	1.22474	2.44949	1.83712	0.99998	FALSE
WBGene00000641	col-65	I	11489158	11490560	-	0	1	?	?	?	?	?
WBGene00000642	col-66	I	11559446	11560565	+	0	0	?	?	?	?	?
WBGene00000644	col-68	II	104534	105819	+	2	3	2.44949	2.44949	2.44949	1.17206e-05	FALSE
WBGene00000645	col-69	II	303924	305530	-	0	0	?	?	?	?	?
WBGene00000646	H17B01.2	II	1470565	1472260	+	1	0	?	?	?	?	?
WBGene00000647	col-71	II	3500073	3502449	-	7	12	8.57321	9.79796	9.18559	0.192653	FALSE
WBGene00000648	col-72	II	3520703	3524180	-	0	0	?	?	?	?	?
WBGene00000649	col-73	II	4872098	4873127	-	1	1	?	?	?	?	?
WBGene00000650	col-74	II	5830869	5832014	+	2	0	?	?	?	?	?
WBGene00000651	col-75	II	6426293	6427513	+	0	0	?	?	?	?	?
WBGene00000652	col-76	II	8204341	8207573	+	3	13	3.67423	10.6145	7.14435	1.53051	FALSE
WBGene00000653	col-77	II	8358228	8359378	-	3	1	3.67423	0.816497	2.24537	-2.16986	FALSE
WBGene00000654	col-78	II	9152531	9154310	+	1	0	?	?	?	?	?
WBGene00000655	col-79	II	10703618	10704574	+	0	0	?	?	?	?	?
WBGene00000656	col-80	II	10707203	10708286	+	55	903	67.361	737.296	402.329	3.45226	THR
WBGene00000657	col-81	II	11012395	11013779	-	23	21	28.1691	17.1464	22.6578	-0.716199	FALSE
WBGene00000658	col-83	II	11044135	11045968	-	0	4	0	3.26599	1.63299	3.85752	FALSE
WBGene00000659	col-84	II	11868535	11869688	+	0	2	?	?	?	?	?
WBGene00000660	col-85	II	12493700	12495106	-	0	0	?	?	?	?	?
WBGene00000661	col-86	II	13096009	13098275	-	0	0	?	?	?	?	?
WBGene00000662	col-87	II	14090075	14094690	-	0	0	?	?	?	?	?
WBGene00000663	col-88	III	41061	42018	+	0	0	?	?	?	?	?
WBGene00000664	col-89	III	4748180	4749156	+	0	0	?	?	?	?	?
WBGene00000665	col-90	III	7948838	7950067	+	1	3	1.22474	2.44949	1.83712	0.99998	FALSE
WBGene00000666	col-91	III	8262361	8263664	-	1	1	?	?	?	?	?
WBGene00000667	col-92	III	10982166	10983253	-	0	0	?	?	?	?	?
WBGene00000668	col-93	III	10984555	10985608	-	129	1005	157.992	820.579	489.286	2.37679	THR
WBGene00000669	col-94	III	10986826	10987843	-	1	2	1.22474	1.63299	1.42887	0.41503	FALSE
WBGene00000670	col-95	III	11703979	11705085	+	17	497	20.8207	405.799	213.31	4.28466	THR
WBGene00000671	col-96	III	11705713	11706644	-	0	12	0	9.79796	4.89898	5.44256	FALSE
WBGene00000672	col-97	III	12992402	12993704	-	6	3	7.34847	2.44949	4.89898	-1.58493	FALSE
WBGene00000673	col-98	III	13018935	13020231	+	45	805	55.1135	657.28	356.197	3.57602	THR
WBGene00000674	col-99	IV	138461	147919	-	0	1	?	?	?	?	?
WBGene00000675	col-101	IV	325436	326671	-	38	778	46.5403	635.234	340.887	3.77073	THR
WBGene00000676	col-102	IV	604444	605876	+	0	0	?	?	?	?	?
WBGene00000677	col-103	IV	762412	763678	-	66	700	80.8332	571.548	326.19	2.82186	THR
WBGene00000678	col-104	IV	1353679	1355305	-	1	0	?	?	?	?	?
WBGene00000679	col-105	IV	1357816	1359225	-	0	0	?	?	?	?	?
WBGene00000680	col-106	IV	1459863	1460786	-	44	857	53.8888	699.738	376.813	3.69875	THR
WBGene00000681	col-107	IV	1548724	1549718	+	7	2	8.57321	1.63299	5.1031	-2.39228	FALSE
WBGene00000682	col-108	IV	1768621	1769667	+	0	0	?	?	?	?	?
WBGene00000683	col-109	IV	1817045	1820253	-	4	0	4.89898	0	2.44949	-5.02746	FALSE
WBGene00000684	col-110	IV	4608210	4609679	-	0	2	?	?	?	?	?
WBGene00000685	col-111	IV	4655792	4657587	-	1	5	1.22474	4.08248	2.65361	1.73694	FALSE
WBGene00000687	col-113	IV	7150665	7152490	-	1	2	1.22474	1.63299	1.42887	0.41503	FALSE
WBGene00000688	col-114	IV	7245505	7246640	-	0	0	?	?	?	?	?
WBGene00000689	col-115	IV	7988688	7991423	+	3	0	3.67423	0	1.83712	-4.61241	FALSE
WBGene00000690	col-116	IV	8356766	8357920	+	0	0	?	?	?	?	?
WBGene00000691	col-117	IV	8822965	8824174	-	8	1	9.79796	0.816497	5.30723	-3.5849	THR
WBGene00000692	col-118	IV	8848182	8849676	+	1	6	1.22474	4.89898	3.06186	1.99997	FALSE
WBGene00000693	col-119	IV	8978823	8979812	-	300	5403	367.423	4411.53	2389.48	3.58577	THR
WBGene00000694	col-120	IV	9260610	9261767	-	0	0	?	?	?	?	?
WBGene00000695	col-121	IV	9394934	9396218	-	0	1	?	?	?	?	?
WBGene00000696	col-122	IV	9563360	9564471	+	363	5292	444.582	4320.9	2382.74	3.28082	THR
WBGene00000697	col-123	IV	9821895	9823155	+	0	0	?	?	?	?	?
WBGene00000698	col-124	IV	10216450	10217643	+	156	852	191.06	695.655	443.358	1.86435	THR
WBGene00000699	col-125	IV	11225505	11226519	+	4	1	4.89898	0.816497	2.85774	-2.5849	FALSE
WBGene00000700	col-126	IV	11263401	11264331	+	0	0	?	?	?	?	?
WBGene00000701	col-127	IV	11264947	11265877	-	0	0	?	?	?	?	?
WBGene00000702	col-128	IV	11550001	11551960	-	0	0	?	?	?	?	?
WBGene00000703	col-129	IV	12108671	12110258	-	48	48	58.7878	39.1918	48.9898	-0.584958	FALSE
WBGene00000704	col-130	IV	12427505	12428516	-	0	1	?	?	?	?	?
WBGene00000705	col-131	IV	13065729	13067288	-	0	1	?	?	?	?	?
WBGene00000706	col-132	IV	13089578	13091067	-	0	0	?	?	?	?	?
WBGene00000707	col-133	IV	14098335	14099352	-	0	0	?	?	?	?	?
WBGene00000708	col-135	IV	15129662	15131786	-	67	158	82.0579	129.006	105.532	0.652731	FALSE
WBGene00000709	col-136	IV	16551492	16554348	-	0	0	?	?	?	?	?
WBGene00000710	col-137	IV	16601485	16602776	-	0	0	?	?	?	?	?
WBGene00000711	col-138	IV	17182800	17183740	-	0	0	?	?	?	?	?
WBGene00000712	col-139	V	4652382	4653986	-	15	10	18.3712	8.16497	13.2681	-1.16991	FALSE
WBGene00000713	col-140	V	5835853	5836841	-	57	1001	69.8105	817.313	443.562	3.54937	THR
WBGene00000714	col-141	V	6829704	6830999	+	1	2	1.22474	1.63299	1.42887	0.41503	FALSE
WBGene00000715	col-142	V	6831163	6832254	+	19	72	23.2702	58.7878	41.029	1.33704	FALSE
WBGene00000716	col-143	V	6835635	6836700	+	112	2019	137.171	1648.51	892.839	3.58711	THR
WBGene00000717	col-144	V	9159642	9160642	-	1	0	?	?	?	?	?
WBGene00000718	col-145	V	9162051	9163005	-	0	3	0	2.44949	1.22474	3.44248	FALSE
WBGene00000719	col-146	V	9629943	9631011	+	0	0	?	?	?	?	?
WBGene00000720	col-147	V	9632271	9633337	-	3	0	3.67423	0	1.83712	-4.61241	FALSE
WBGene00000721	col-148	V	10241784	10242718	+	0	0	?	?	?	?	?
WBGene00000722	col-149	V	10291696	10292868	-	6	1	7.34847	0.816497	4.08248	-3.16986	FALSE
WBGene00000723	col-150	V	10293565	10294621	-	2	3	2.44949	2.44949	2.44949	1.17206e-05	FALSE
WBGene00000724	col-151	V	10393531	10395232	-	0	1	?	?	?	?	?
WBGene00000725	col-152	V	10560921	10562189	+	0	0	?	?	?	?	?
WBGene00000726	col-153	V	10949898	10951752	+	0	5	0	4.08248	2.04124	4.17947	FALSE
WBGene00000727	col-154	V	11385360	11386381	+	0	2	?	?	?	?	?
WBGene00000728	col-155	V	11388890	11389875	-	0	7	0	5.71548	2.85774	4.66492	FALSE
WBGene00000729	col-156	V	11449223	11450357	-	0	2	?	?	?	?	?
WBGene00000730	col-157	V	11484054	11484998	+	0	2	?	?	?	?	?
WBGene00000731	col-158	V	11829582	11831222	+	1	12	1.22474	9.79796	5.51135	2.99997	FALSE
WBGene00000732	col-159	V	13198230	13199315	-	33	68	40.4166	55.5218	47.9692	0.458109	FALSE
WBGene00000733	col-160	V	13200982	13202189	-	188	2005	230.252	1637.08	933.664	2.82984	THR
WBGene00000734	col-161	V	13317032	13318010	-	0	0	?	?	?	?	?
WBGene00000735	col-162	V	13441967	13443402	+	0	0	?	?	?	?	?
WBGene00000736	col-163	V	20600095	20602474	+	0	0	?	?	?	?	?
WBGene00000737	col-164	X	2093475	2094844	+	0	0	?	?	?	?	?
WBGene00000738	col-165	X	4353618	4354811	+	8	3	9.79796	2.44949	6.12372	-1.99997	FALSE
WBGene00000739	col-166	X	6279832	6281019	+	6	10	7.34847	8.16497	7.75672	0.152011	FALSE
WBGene00000740	col-167	X	6323297	6324517	+	11	2	13.4722	1.63299	7.55259	-3.04435	THR
WBGene00000741	col-168	X	6326191	6327375	+	2	2	2.44949	1.63299	2.04124	-0.584937	FALSE
WBGene00000742	col-169	X	6329160	6330127	+	3	0	3.67423	0	1.83712	-4.61241	FALSE
WBGene00000743	col-170	X	6331620	6332686	+	2	0	?	?	?	?	?
WBGene00000744	col-171	X	6334298	6335221	+	0	0	?	?	?	?	?
WBGene00000745	col-172	X	6672830	6674412	+	0	2	?	?	?	?	?
WBGene00000746	col-173	X	6875167	6877534	-	2	0	?	?	?	?	?
WBGene00000747	col-174	X	7546842	7548366	+	0	0	?	?	?	?	?
WBGene00000748	col-175	X	9233642	9234616	-	1	0	?	?	?	?	?
WBGene00000749	col-176	X	10077613	10078738	+	1	5	1.22474	4.08248	2.65361	1.73694	FALSE
WBGene00000750	col-177	X	10999742	11001852	-	0	0	?	?	?	?	?
WBGene00000751	col-178	X	11199455	11200464	+	94	1582	115.126	1291.7	703.412	3.48798	THR
WBGene00000752	col-179	X	11201523	11202488	+	18	175	22.0454	142.887	82.4662	2.69632	THR
WBGene00000753	col-180	X	11711311	11712280	-	3	0	3.67423	0	1.83712	-4.61241	FALSE
WBGene00000754	col-181	X	12104930	12106081	+	186	3658	227.803	2986.74	1607.27	3.71272	THR
WBGene00000755	col-182	X	12636153	12637056	-	0	1	?	?	?	?	?
WBGene00000756	col-183	X	13466637	13467736	-	0	1	?	?	?	?	?
WBGene00000757	col-184	X	13469388	13470471	+	109	1780	133.497	1453.36	793.431	3.44452	THR
WBGene00000758	col-185	X	13510110	13511097	-	0	0	?	?	?	?	?
WBGene00000759	col-186	X	15952374	15954564	+	2	4	2.44949	3.26599	2.85774	0.415041	FALSE
WBGene00000760	col-187	X	16072903	16074852	+	0	0	?	?	?	?	?
WBGene00000761	coq-1	I	5412842	5415629	-	47	89	57.563	72.6682	65.1156	0.336184	FALSE
WBGene00000762	coq-2	III	6935967	6939444	+	77	101	94.3054	82.4662	88.3858	-0.193535	FALSE
WBGene00000763	coq-3	IV	14793119	14796375	-	112	144	137.171	117.576	127.373	-0.222391	FALSE
WBGene00000764	coq-4	I	3869219	3870124	+	53	108	64.9115	88.1816	76.5466	0.442007	FALSE
WBGene00000765	coq-5	III	7857309	7858459	-	238	265	291.489	216.372	253.93	-0.42993	FALSE
WBGene00000766	coq-6	V	9336762	9338858	+	123	218	150.644	177.996	164.32	0.240709	FALSE
WBGene00000767	coq-8	III	4863427	4866950	+	106	175	129.823	142.887	136.355	0.13833	FALSE
WBGene00000768	cor-1	III	10249130	10254710	+	4	0	4.89898	0	2.44949	-5.02746	FALSE
WBGene00000770	cpb-1	III	9322316	9324733	+	11	42	13.4722	34.2929	23.8825	1.34792	FALSE
WBGene00000771	cpb-2	II	6192833	6195204	+	4	1	4.89898	0.816497	2.85774	-2.5849	FALSE
WBGene00000772	cpb-3	I	5788631	5791752	-	521	658	638.092	537.255	587.673	-0.248158	FALSE
WBGene00000773	cpf-1	II	8600351	8602472	-	334	447	409.065	364.974	387.019	-0.164535	FALSE
WBGene00000774	cpf-2	III	13266940	13268897	-	370	518	453.156	422.945	438.05	-0.0995349	FALSE
WBGene00000775	cpin-1	IV	9451338	9453372	+	3	9	3.67423	7.34847	5.51135	1	FALSE
WBGene00000776	cpl-1	V	16592571	16595346	-	208	1759	254.747	1436.22	845.482	2.49514	THR
WBGene00000777	cpn-1	I	8636120	8637961	-	1201	1769	1470.92	1444.38	1457.65	-0.0262642	FALSE
WBGene00000778	cpn-2	II	337339	339248	+	4	6	4.89898	4.89898	4.89898	1.11147e-05	FALSE
WBGene00000779	cpn-3	I	3987891	3988702	+	40	614	48.9898	501.329	275.159	3.3552	THR
WBGene00000780	cpn-4	I	10924238	10925753	-	96	165	117.576	134.722	126.149	0.196399	FALSE
WBGene00000781	cpr-1	V	11975515	11976759	+	5	537	6.12372	438.459	222.291	6.16182	THR
WBGene00000782	cpr-2	V	16532989	16534110	-	1	0	?	?	?	?	?
WBGene00000783	cpr-3	V	15296834	15298676	-	4	10	4.89898	8.16497	6.53197	0.736969	FALSE
WBGene00000784	cpr-4	V	6614674	6615845	+	7	163	8.57321	133.089	70.8311	3.9564	THR
WBGene00000785	cpr-5	V	1132597	1133993	-	20	283	24.4949	231.069	127.782	3.23777	THR
WBGene00000786	cpr-6	X	6607203	6609046	+	27	1357	33.0681	1107.99	570.527	5.06633	THR
WBGene00000787	cps-6	I	4446582	4448461	-	96	144	117.576	117.576	117.576	1.72917e-06	FALSE
WBGene00000788	cpz-1	I	2686639	2689473	-	22	381	26.9444	311.085	169.015	3.52925	THR
WBGene00000789	cpz-2	V	13381189	13383076	+	3	45	3.67423	36.7423	20.2083	3.32192	THR
WBGene00000792	crb-1	X	17402553	17413849	-	4	7	4.89898	5.71548	5.30723	0.222401	FALSE
WBGene00000793	crh-1	III	11657738	11693837	+	34	89	41.6413	72.6682	57.1548	0.80331	FALSE
WBGene00000794	crn-1	I	3481987	3484500	+	164	280	200.858	228.619	214.739	0.18677	FALSE
WBGene00000795	crn-2	V	5594615	5595748	+	116	169	142.07	137.988	140.029	-0.0420625	FALSE
WBGene00000796	crn-3	II	10588042	10592653	+	375	470	459.279	383.753	421.516	-0.259191	FALSE
WBGene00000797	crn-4	X	2255848	2258081	-	106	136	129.823	111.044	120.433	-0.225418	FALSE
WBGene00000798	crn-5	II	10592750	10593530	+	92	161	112.677	131.456	122.066	0.222394	FALSE
WBGene00000799	crn-6	III	9367243	9370386	+	2	17	2.44949	13.8804	8.16497	2.50249	FALSE
WBGene00000800	cars-1	I	2623101	2628577	-	401	468	491.123	382.12	436.622	-0.362055	FALSE
WBGene00000801	cars-2	I	2629685	2632320	+	19	32	23.2702	26.1279	24.699	0.167115	FALSE
WBGene00000802	crt-1	V	6098993	6100553	-	1971	2712	2413.97	2214.34	2314.16	-0.124533	FALSE
WBGene00000803	csb-1	X	15861293	15865912	-	36	49	44.0908	40.0083	42.0496	-0.140174	FALSE
WBGene00000804	csc-1	II	13596955	13598035	+	607	849	743.42	693.206	718.313	-0.100894	FALSE
WBGene00000812	csk-1	I	71425	81071	+	154	218	188.611	177.996	183.303	-0.0835634	FALSE
WBGene00000813	csn-1	V	17861370	17870651	-	134	229	164.116	186.978	175.547	0.188153	FALSE
WBGene00000814	csn-2	I	6022660	6026981	+	88	155	107.778	126.557	117.167	0.231732	FALSE
WBGene00000815	csn-3	IV	194745	202585	+	212	368	259.646	300.471	280.058	0.21068	FALSE
WBGene00000816	csn-4	IV	1077490	1087013	-	98	132	120.025	107.778	113.901	-0.155276	FALSE
WBGene00000817	csn-5	IV	5649533	5651081	+	357	610	437.234	498.063	467.648	0.187923	FALSE
WBGene00000818	csn-6	IV	13300828	13303691	+	413	496	505.82	404.982	455.401	-0.320763	FALSE
WBGene00000819	csp-1	II	13601204	13605057	+	0	2	?	?	?	?	?
WBGene00000820	csp-2	IV	6307739	6315719	+	0	1	?	?	?	?	?
WBGene00000821	csp-3	I	11888503	11889340	-	0	0	?	?	?	?	?
WBGene00000822	csq-1	X	14684877	14688365	+	24	244	29.3939	199.225	114.31	2.76081	THR
WBGene00000829	ctb-1	MtDNA	4504	5621	+	2253	4110	2759.35	3355.8	3057.58	0.282329	FALSE
WBGene00000830	ctl-1	II	14303612	14306293	-	3	9	3.67423	7.34847	5.51135	1	FALSE
WBGene00000831	ctl-2	II	14299553	14302050	-	1	50	1.22474	40.8248	21.0248	5.05886	THR
WBGene00000832	ctn-1	I	2606754	2617361	+	19	41	23.2702	33.4764	28.3733	0.524666	FALSE
WBGene00000833	cts-1	III	10214814	10216635	-	1530	2279	1873.86	1860.8	1867.33	-0.0100928	FALSE
WBGene00000834	cua-1	III	13439728	13455307	-	105	136	128.598	111.044	119.821	-0.211743	FALSE
WBGene00000835	cuc-1	III	7860466	7861004	-	412	590	504.595	481.733	493.164	-0.0668912	FALSE
WBGene00000836	cul-1	III	10471237	10475218	+	245	365	300.062	298.021	299.042	-0.00984685	FALSE
WBGene00000837	cul-2	III	13687199	13692588	+	650	590	796.084	481.733	638.909	-0.724686	FALSE
WBGene00000838	cul-3	V	177421	184872	+	29	35	35.5176	28.5774	32.0475	-0.313656	FALSE
WBGene00000839	cul-4	II	7302101	7305758	+	197	236	241.275	192.693	216.984	-0.32437	FALSE
WBGene00000840	cul-5	V	10179535	10183155	+	162	208	198.409	169.831	184.12	-0.224371	FALSE
WBGene00000841	cul-6	IV	12586486	12590428	-	1	2	1.22474	1.63299	1.42887	0.41503	FALSE
WBGene00000843	cup-2	I	10398984	10400195	-	911	1220	1115.74	996.126	1055.93	-0.163604	FALSE
WBGene00000845	cup-4	III	7866509	7868727	+	0	8	0	6.53197	3.26599	4.85758	FALSE
WBGene00000846	cup-5	III	7584181	7591576	+	392	404	480.1	329.865	404.982	-0.54146	FALSE
WBGene00000851	cut-1	II	11269124	11271599	+	0	1	?	?	?	?	?
WBGene00000853	cut-6	III	10911460	10916665	+	0	0	?	?	?	?	?
WBGene00000854	cux-7	III	7518628	7520805	-	116	182	142.07	148.602	145.336	0.0648526	FALSE
WBGene00000857	cwn-1	II	130983	133592	-	1	6	1.22474	4.89898	3.06186	1.99997	FALSE
WBGene00000858	cwn-2	IV	10067824	10070181	+	2	7	2.44949	5.71548	4.08248	1.22239	FALSE
WBGene00000859	cwp-1	V	4840619	4841269	-	0	0	?	?	?	?	?
WBGene00000860	cwp-2	V	4841940	4842567	-	0	0	?	?	?	?	?
WBGene00000861	cwp-3	V	4842836	4843845	+	0	0	?	?	?	?	?
WBGene00000862	cwp-4	V	5053619	5056473	+	1	0	?	?	?	?	?
WBGene00000863	cya-1	III	9106686	9109272	-	278	346	340.479	282.508	311.493	-0.269274	FALSE
WBGene00000864	cya-2	II	2022673	2023614	-	5	13	6.12372	10.6145	8.36909	0.793553	FALSE
WBGene00000865	cyb-1	IV	10735324	10737181	+	1958	2680	2398.05	2188.21	2293.13	-0.13211	FALSE
WBGene00000866	cyb-2.1	IV	10985985	10987426	+	630	740	771.589	604.207	687.898	-0.352788	FALSE
WBGene00000867	cyb-2.2	I	4114734	4116369	+	928	1022	1136.56	834.46	985.511	-0.445763	FALSE
WBGene00000868	cyb-3	V	15395696	15397348	+	4608	5887	5643.62	4806.72	5225.17	-0.23157	FALSE
WBGene00000869	cyc-1	I	8022685	8024422	-	419	537	513.168	438.459	475.813	-0.22699	FALSE
WBGene00000870	cyd-1	II	12980591	12993118	+	18	40	22.0454	32.6599	27.3526	0.567044	FALSE
WBGene00000871	cye-1	I	6780806	6784534	+	168	276	205.757	225.353	215.555	0.131246	FALSE
WBGene00000872	cyk-1	III	7023642	7029196	-	196	218	240.05	177.996	209.023	-0.431487	FALSE
WBGene00000874	cyk-3	III	6020165	6024653	+	259	279	317.209	227.803	272.506	-0.477648	FALSE
WBGene00000875	cyk-4	III	13768541	13771242	-	767	935	939.379	763.424	851.402	-0.299222	FALSE
WBGene00000876	cyl-1	V	11991010	11993767	-	277	335	339.254	273.526	306.39	-0.310686	FALSE
WBGene00000877	cyn-1	V	14356076	14356823	+	223	433	273.118	353.543	313.331	0.372362	FALSE
WBGene00000878	cyn-2	III	13692694	13693811	+	12	8	14.6969	6.53197	10.6145	-1.16991	FALSE
WBGene00000879	cyn-3	V	15189927	15190927	+	2154	3491	2638.1	2850.39	2744.25	0.11166	FALSE
WBGene00000880	cyn-4	II	10870778	10872611	-	144	192	176.363	156.767	166.565	-0.169924	FALSE
WBGene00000881	cyn-5	I	15040427	15041274	-	907	1800	1110.84	1469.69	1290.27	0.403861	FALSE
WBGene00000882	cyn-6	III	773403	774160	+	30	56	36.7423	45.7238	41.2331	0.315505	FALSE
WBGene00000883	cyn-7	V	15186582	15187787	-	11709	14984	14340.5	12234.4	13287.5	-0.229157	FALSE
WBGene00000884	cyn-8	X	8911293	8914252	+	105	82	128.598	66.9527	97.7755	-0.941653	FALSE
WBGene00000885	cyn-9	III	3697820	3699642	-	172	341	210.656	278.425	244.541	0.402402	FALSE
WBGene00000886	cyn-10	II	6912542	6913365	-	218	343	266.994	280.058	273.526	0.0689189	FALSE
WBGene00000887	cyn-11	II	8715193	8716281	-	411	598	503.37	488.265	495.818	-0.0439547	FALSE
WBGene00000888	cyn-12	IV	7132122	7133214	-	205	377	251.073	307.819	279.446	0.293979	FALSE
WBGene00000889	cyn-13	IV	17111082	17116666	-	141	285	172.689	232.702	202.695	0.430305	FALSE
WBGene00000890	sig-7	I	8646451	8651781	+	112	117	137.171	95.5301	116.351	-0.52195	FALSE
WBGene00000891	cyn-15	I	13566097	13572063	-	163	240	199.633	195.959	197.796	-0.0267988	FALSE
WBGene00000892	cyn-16	II	12028763	12036735	-	105	134	128.598	109.411	119.004	-0.233117	FALSE
WBGene00000893	cyn-17	V	5799683	5805659	+	2	3	2.44949	2.44949	2.44949	1.17206e-05	FALSE
WBGene00000894	dab-1	II	8226132	8229150	+	1625	1667	1990.21	1361.1	1675.66	-0.548147	FALSE
WBGene00000895	dac-1	III	816246	821729	+	1	1	?	?	?	?	?
WBGene00000896	dad-1	I	6553479	6554292	-	890	1733	1090.02	1414.99	1252.51	0.376432	FALSE
WBGene00000897	daf-1	IV	132416	138076	+	47	59	57.563	48.1733	52.8682	-0.256905	FALSE
WBGene00000898	daf-2	III	2995763	3028800	-	29	38	35.5176	31.0269	33.2722	-0.195011	FALSE
WBGene00000899	daf-3	X	817927	825475	-	13	20	15.9217	16.3299	16.1258	0.0365322	FALSE
WBGene00000900	daf-4	III	5625014	5632319	+	83	69	101.654	56.3383	78.996	-0.851474	FALSE
WBGene00000901	daf-5	II	14033233	14037721	-	30	33	36.7423	26.9444	31.8434	-0.447454	FALSE
WBGene00000902	daf-6	X	14888487	14894326	+	0	1	?	?	?	?	?
WBGene00000903	daf-7	III	811828	813764	+	2	3	2.44949	2.44949	2.44949	1.17206e-05	FALSE
WBGene00000904	daf-8	I	8584542	8587507	-	0	1	?	?	?	?	?
WBGene00000905	daf-9	X	6196927	6200818	+	0	1	?	?	?	?	?
WBGene00000906	daf-10	IV	9136933	9146210	-	0	1	?	?	?	?	?
WBGene00000907	daf-11	V	11718089	11725652	-	0	1	?	?	?	?	?
WBGene00000908	daf-12	X	10644407	10666869	+	3	11	3.67423	8.98146	6.32785	1.2895	FALSE
WBGene00000910	daf-14	IV	10250646	10255844	+	17	12	20.8207	9.79796	15.3093	-1.08745	FALSE
WBGene00000911	daf-15	IV	9386208	9394922	+	333	373	407.84	304.553	356.197	-0.421308	FALSE
WBGene00000912	daf-16	I	10750343	10776700	+	283	358	346.603	292.306	319.454	-0.245804	FALSE
WBGene00000913	daf-18	IV	419987	425173	-	2008	2181	2459.29	1780.78	2120.03	-0.465731	FALSE
WBGene00000914	daf-19	II	10157537	10169321	-	47	45	57.563	36.7423	47.1527	-0.647694	FALSE
WBGene00000915	daf-21	V	14684918	14688543	+	11416	14818	13981.7	12098.8	13040.3	-0.208669	FALSE
WBGene00000917	daf-25	I	332609	337844	+	121	146	148.194	119.209	133.701	-0.313999	FALSE
WBGene00000920	daf-28	V	19815445	19816219	+	0	0	?	?	?	?	?
WBGene00000923	daf-31	IV	8290273	8291498	+	1019	1664	1248.02	1358.65	1303.33	0.122539	FALSE
WBGene00000928	dao-2	II	4562853	4563546	+	2	18	2.44949	14.6969	8.57321	2.58495	FALSE
WBGene00000929	dao-3	X	8084208	8086550	-	40	53	48.9898	43.2743	46.1321	-0.178967	FALSE
WBGene00000930	dao-4	X	10075288	10076358	+	0	2	?	?	?	?	?
WBGene00000931	dao-5	I	10187515	10190896	-	1482	1572	1815.07	1283.53	1549.3	-0.499906	FALSE
WBGene00000932	dao-6	III	9735263	9736028	-	0	0	?	?	?	?	?
WBGene00000933	dap-3	II	10581133	10582519	+	123	186	150.644	151.868	151.256	0.0116833	FALSE
WBGene00000934	dat-1	III	9242914	9246789	+	1	1	?	?	?	?	?
WBGene00000935	daz-1	II	5456305	5458616	+	628	882	769.14	720.15	744.645	-0.0949478	FALSE
WBGene00000936	dbl-1	V	6758135	6760409	+	3	9	3.67423	7.34847	5.51135	1	FALSE
WBGene00000937	dbr-1	I	6490716	6492727	-	132	167	161.666	136.355	149.011	-0.245651	FALSE
WBGene00000938	dcp-66	I	7536204	7542157	-	191	234	233.926	191.06	212.493	-0.292025	FALSE
WBGene00000939	dcr-1	III	8071916	8080274	-	203	221	248.623	180.446	214.534	-0.462394	FALSE
WBGene00000940	dcs-1	V	20087435	20090742	-	68	181	83.2827	147.786	115.534	0.827422	FALSE
WBGene00000941	ddp-1	III	1859888	1860374	+	736	1263	901.412	1031.24	966.324	0.194115	FALSE
WBGene00000942	deb-1	IV	7085218	7094364	-	27	36	33.0681	29.3939	31.231	-0.16992	FALSE
WBGene00000950	deg-1	X	7763209	7774915	+	1	3	1.22474	2.44949	1.83712	0.99998	FALSE
WBGene00000951	deg-3	V	11412870	11415159	-	1	0	?	?	?	?	?
WBGene00000952	del-1	X	14271959	14277040	+	2	1	2.44949	0.816497	1.63299	-1.5849	FALSE
WBGene00000953	del-2	IV	9636980	9642003	-	0	0	?	?	?	?	?
WBGene00000955	des-2	V	11415342	11420292	-	0	0	?	?	?	?	?
WBGene00000958	dgk-1	X	984621	991235	-	0	0	?	?	?	?	?
WBGene00000959	dgk-2	X	4494914	4504607	-	36	41	44.0908	33.4764	38.7836	-0.397331	FALSE
WBGene00000960	dgk-3	III	9163077	9168027	+	0	1	?	?	?	?	?
WBGene00000961	dgn-1	X	10920605	10928984	-	50	70	61.2372	57.1548	59.196	-0.0995328	FALSE
WBGene00000962	dhc-1	I	4386787	4401980	+	616	725	754.443	591.96	673.201	-0.349911	FALSE
WBGene00000963	dhp-1	I	7238996	7243967	-	2	12	2.44949	9.79796	6.12372	1.99999	FALSE
WBGene00000964	dhp-2	IV	9978186	9980770	+	2	7	2.44949	5.71548	4.08248	1.22239	FALSE
WBGene00000965	dhs-1	I	5278804	5281516	-	159	238	194.734	194.326	194.53	-0.00302646	FALSE
WBGene00000966	dhs-2	I	5354160	5357028	+	0	10	0	8.16497	4.08248	5.17952	FALSE
WBGene00000967	dhs-3	I	8212362	8218361	-	15	111	18.3712	90.6311	54.5011	2.30256	THR
WBGene00000968	dhs-4	I	9647603	9649218	-	3	1	3.67423	0.816497	2.24537	-2.16986	FALSE
WBGene00000969	dhs-5	II	5453847	5455976	+	1	14	1.22474	11.431	6.32785	3.22236	THR
WBGene00000970	dhs-6	II	5617125	5619319	-	142	197	173.914	160.85	167.382	-0.112656	FALSE
WBGene00000971	dhs-7	II	7206990	7208379	-	1	3	1.22474	2.44949	1.83712	0.99998	FALSE
WBGene00000972	dhs-8	II	14498026	14499686	+	1	0	?	?	?	?	?
WBGene00000973	dhs-9	III	5364512	5368045	-	20	53	24.4949	43.2743	33.8846	0.821033	FALSE
WBGene00000974	dhs-11	III	10640886	10643072	-	59	112	72.2599	91.4476	81.8538	0.339751	FALSE
WBGene00000975	dhs-12	IV	10145249	10146225	+	509	524	623.395	427.844	525.62	-0.54306	FALSE
WBGene00000976	dhs-13	V	1765319	1771727	-	598	757	732.397	618.088	675.243	-0.244814	FALSE
WBGene00000977	dhs-14	V	2763964	2765225	-	0	17	0	13.8804	6.94022	5.94507	THR
WBGene00000978	dhs-15	V	2768419	2769848	-	0	0	?	?	?	?	?
WBGene00000979	dhs-16	V	5983745	5985511	+	0	0	?	?	?	?	?
WBGene00000980	dhs-17	V	6026330	6034814	-	57	74	69.8105	60.4207	65.1156	-0.208396	FALSE
WBGene00000981	dhs-18	V	11045696	11046895	-	0	15	0	12.2474	6.12372	5.7645	THR
WBGene00000982	dhs-19	V	11489049	11490361	-	36	60	44.0908	48.9898	46.5403	0.152006	FALSE
WBGene00000983	dhs-20	V	11602312	11604563	-	1	15	1.22474	12.2474	6.7361	3.32189	THR
WBGene00000984	dhs-21	V	12731772	12733627	-	3	7	3.67423	5.71548	4.69486	0.637433	FALSE
WBGene00000985	dhs-22	V	14420052	14421450	-	373	416	456.83	339.663	398.246	-0.427554	FALSE
WBGene00000986	dhs-23	V	15381097	15382305	+	0	1	?	?	?	?	?
WBGene00000987	dhs-24	V	19934795	19946629	-	11	19	13.4722	15.5134	14.4928	0.203539	FALSE
WBGene00000988	dhs-25	X	1486502	1489329	+	15	46	18.3712	37.5588	27.965	1.03171	FALSE
WBGene00000989	dhs-26	X	3360685	3362493	-	0	24	0	19.5959	9.79796	6.44258	THR
WBGene00000990	dhs-27	X	3412883	3414706	-	14	11	17.1464	8.98146	13.0639	-0.932874	FALSE
WBGene00000991	dhs-28	X	6818438	6820073	+	1	30	1.22474	24.4949	12.8598	4.32189	THR
WBGene00000992	dhs-29	X	7661902	7664914	-	7	17	8.57321	13.8804	11.2268	0.69515	FALSE
WBGene00000993	dhs-30	X	17230719	17235837	-	64	75	78.3837	61.2372	69.8105	-0.356141	FALSE
WBGene00000994	dic-1	IV	8692099	8696456	+	64	77	78.3837	62.8702	70.627	-0.318173	FALSE
WBGene00000995	die-1	II	10061373	10074443	-	44	63	53.8888	51.4393	52.664	-0.0671111	FALSE
WBGene00000996	dif-1	IV	7551550	7553008	-	221	343	270.669	280.058	275.363	0.0492007	FALSE
WBGene00000998	dig-1	III	6746308	6794764	+	2	17	2.44949	13.8804	8.16497	2.50249	FALSE
WBGene00001000	dim-1	X	8050470	8058220	-	38	209	46.5403	170.648	108.594	1.87447	THR
WBGene00001001	dis-3	IV	10097208	10106556	+	287	375	351.502	306.186	328.844	-0.199122	FALSE
WBGene00001002	div-1	III	10245049	10248905	-	441	431	540.112	351.91	446.011	-0.618052	FALSE
WBGene00001005	dlc-1	III	6462905	6463801	-	3879	5587	4750.79	4561.77	4656.28	-0.0585731	FALSE
WBGene00001006	dlg-1	X	5479700	5484936	+	14	17	17.1464	13.8804	15.5134	-0.304847	FALSE
WBGene00001007	dli-1	IV	13096983	13098813	-	354	514	433.56	419.679	426.619	-0.0469427	FALSE
WBGene00001008	dlk-1	I	12565799	12572801	-	6	17	7.34847	13.8804	10.6145	0.917541	FALSE
WBGene00001016	dna-2	II	11778151	11782225	+	301	420	368.648	342.929	355.788	-0.104336	FALSE
WBGene00001017	dnc-1	IV	10926274	10933160	-	190	232	232.702	189.427	211.064	-0.296836	FALSE
WBGene00001018	dnc-2	III	5924391	5925754	-	522	548	639.317	447.44	543.378	-0.514835	FALSE
WBGene00001019	dnj-1	IV	11299008	11304787	+	237	351	290.265	286.59	288.427	-0.0183776	FALSE
WBGene00001020	dnj-2	IV	11312473	11313976	-	126	207	154.318	169.015	161.666	0.131246	FALSE
WBGene00001021	dnj-3	V	15068690	15069507	+	59	93	72.2599	75.9342	74.0971	0.0715556	FALSE
WBGene00001022	dnj-4	I	5282083	5283943	-	72	152	88.1816	124.107	106.145	0.493042	FALSE
WBGene00001023	dnj-5	II	6853469	6858298	-	900	1070	1102.27	873.651	987.961	-0.335348	FALSE
WBGene00001025	dnj-7	X	7194564	7198279	+	33	75	40.4166	61.2372	50.8269	0.599465	FALSE
WBGene00001026	dnj-8	II	6594376	6598070	-	188	294	230.252	240.05	235.151	0.0601221	FALSE
WBGene00001027	dnj-9	II	4852056	4857710	+	306	351	374.772	286.59	330.681	-0.387022	FALSE
WBGene00001028	dnj-10	III	8631165	8633571	+	192	269	235.151	219.638	227.394	-0.0984615	FALSE
WBGene00001029	dnj-11	IV	6585871	6588188	+	1187	1714	1453.77	1399.48	1426.62	-0.0549149	FALSE
WBGene00001030	dnj-12	I	14756858	14759354	+	975	1426	1194.13	1164.32	1179.23	-0.0364622	FALSE
WBGene00001031	dnj-13	II	11545701	11547366	+	497	787	608.698	642.583	625.641	0.0781559	FALSE
WBGene00001032	dnj-14	X	4709826	4711744	-	93	91	113.901	74.3012	94.1012	-0.616324	FALSE
WBGene00001033	dnj-15	IV	4176386	4178361	+	75	107	91.8559	87.3651	89.6105	-0.0723121	FALSE
WBGene00001034	dnj-16	III	4191141	4193424	+	219	245	268.219	200.042	234.13	-0.42311	FALSE
WBGene00001035	dnj-17	III	13390847	13393881	-	93	143	113.901	116.759	115.33	0.0357518	FALSE
WBGene00001036	dnj-18	III	4697987	4699453	+	172	241	210.656	196.776	203.716	-0.0983367	FALSE
WBGene00001037	dnj-19	V	5503033	5504850	-	832	1104	1018.99	901.412	960.2	-0.176877	FALSE
WBGene00001038	dnj-20	II	9617486	9624176	-	253	408	309.86	333.131	321.496	0.10447	FALSE
WBGene00001039	dnj-21	I	5676827	5677707	+	54	70	66.1362	57.1548	61.6455	-0.210564	FALSE
WBGene00001040	dnj-22	V	8461030	8462194	-	135	267	165.341	218.005	191.673	0.398919	FALSE
WBGene00001041	dnj-23	II	9107381	9108564	-	487	726	596.451	592.777	594.614	-0.00891409	FALSE
WBGene00001042	dnj-24	III	5416135	5419565	-	0	0	?	?	?	?	?
WBGene00001043	dnj-25	V	20729948	20744339	-	130	128	159.217	104.512	131.864	-0.607328	FALSE
WBGene00001044	dnj-26	IV	12251183	12252663	-	26	76	31.8434	62.0537	46.9486	0.962528	FALSE
WBGene00001045	dnj-27	I	11877803	11887281	+	41	42	50.2145	34.2929	42.2537	-0.550193	FALSE
WBGene00001046	dnj-28	I	2996406	3001378	+	53	81	64.9115	66.1362	65.5239	0.0269696	FALSE
WBGene00001047	dnj-29	I	14104429	14113179	-	384	558	470.302	455.605	462.954	-0.045803	FALSE
WBGene00001048	dnj-30	I	2718026	2721477	-	306	354	374.772	289.04	331.906	-0.374744	FALSE
WBGene00001049	dog-1	I	15016900	15022980	-	229	192	280.467	156.767	218.617	-0.839202	FALSE
WBGene00001050	dom-3	I	5003351	5005163	+	55	58	67.361	47.3568	57.3589	-0.508338	FALSE
WBGene00001051	cks-1	IV	8513919	8514724	+	216	397	264.545	324.149	294.347	0.293146	FALSE
WBGene00001052	dop-1	X	4411380	4416079	-	0	0	?	?	?	?	?
WBGene00001053	dop-2	V	9608562	9614942	+	1	0	?	?	?	?	?
WBGene00001054	dpf-1	V	15471335	15476098	+	1	2	1.22474	1.63299	1.42887	0.41503	FALSE
WBGene00001055	dpf-2	X	14831824	14838187	+	2	27	2.44949	22.0454	12.2474	3.16991	THR
WBGene00001056	dpf-3	I	6838354	6843343	+	419	510	513.168	416.413	464.791	-0.301415	FALSE
WBGene00001057	dpf-4	III	5859308	5861904	+	85	130	104.103	106.145	105.124	0.0280162	FALSE
WBGene00001058	dpf-5	IV	4802707	4806586	-	752	824	921.008	672.793	796.901	-0.45305	FALSE
WBGene00001059	dpf-6	III	8038241	8041374	+	0	3	0	2.44949	1.22474	3.44248	FALSE
WBGene00001060	dpf-7	IV	4799383	4802592	-	65	90	79.6084	73.4847	76.5466	-0.115475	FALSE
WBGene00001061	dpl-1	II	9169910	9172563	+	425	607	520.517	495.613	508.065	-0.0707281	FALSE
WBGene00001062	dpr-1	V	13940139	13942182	-	3	0	3.67423	0	1.83712	-4.61241	FALSE
WBGene00001063	dpy-1	III	2034977	2047997	-	2	0	?	?	?	?	?
WBGene00001064	dpy-2	II	6714292	6715997	+	1	2	1.22474	1.63299	1.42887	0.41503	FALSE
WBGene00001065	dpy-3	X	2144602	2145647	-	0	0	?	?	?	?	?
WBGene00001066	dpy-4	IV	14985543	14986782	-	38	265	46.5403	216.372	131.456	2.21696	THR
WBGene00001067	dpy-5	I	5432158	5433054	-	0	1	?	?	?	?	?
WBGene00001068	dpy-6	X	8450378	8455640	-	1	2	1.22474	1.63299	1.42887	0.41503	FALSE
WBGene00001069	dpy-7	X	7536460	7537792	-	2	5	2.44949	4.08248	3.26599	0.736965	FALSE
WBGene00001070	dpy-8	X	5148678	5150476	-	0	2	?	?	?	?	?
WBGene00001071	dpy-9	IV	257382	259204	-	0	2	?	?	?	?	?
WBGene00001072	dpy-10	II	6710150	6712932	-	19	20	23.2702	16.3299	19.8	-0.510954	FALSE
WBGene00001073	dpy-11	V	6511547	6515240	-	360	648	440.908	529.09	484.999	0.263035	FALSE
WBGene00001074	dpy-13	IV	4235614	4236706	+	0	0	?	?	?	?	?
WBGene00001075	dpy-14	I	6843595	6845136	+	12	26	14.6969	21.2289	17.9629	0.530519	FALSE
WBGene00001076	dpy-17	III	5107330	5108589	+	20	28	24.4949	22.8619	23.6784	-0.0995303	FALSE
WBGene00001077	dpy-18	III	11372881	11377980	-	41	71	50.2145	57.9713	54.0929	0.207235	FALSE
WBGene00001078	dpy-19	III	8659874	8667475	-	8	12	9.79796	9.79796	9.79796	8.45345e-06	FALSE
WBGene00001079	dpy-20	IV	11696781	11699890	-	2	0	?	?	?	?	?
WBGene00001080	dpy-21	V	17936332	17949028	-	150	152	183.712	124.107	153.91	-0.565852	FALSE
WBGene00001081	dpy-22	X	9810231	9822273	-	104	110	127.373	89.8146	108.594	-0.50404	FALSE
WBGene00001082	dpy-23	X	4389365	4393795	+	33	47	40.4166	38.3753	39.396	-0.074764	FALSE
WBGene00001085	dpy-26	IV	12445982	12451294	-	276	299	338.03	244.132	291.081	-0.469484	FALSE
WBGene00001086	dpy-27	III	3813553	3819679	-	77	74	94.3054	60.4207	77.3631	-0.642292	FALSE
WBGene00001087	dpy-28	III	10763147	10777342	+	313	301	383.345	245.765	314.555	-0.64136	FALSE
WBGene00001088	dpy-30	V	12191315	12192211	+	1720	2455	2106.56	2004.5	2055.53	-0.0716476	FALSE
WBGene00001089	dre-1	V	6533615	6546491	-	32	33	39.1918	26.9444	33.0681	-0.540563	FALSE
WBGene00001090	drh-1	IV	6607377	6613353	-	70	76	85.7321	62.0537	73.8929	-0.466315	FALSE
WBGene00001091	drh-2	IV	6613918	6618498	-	3	3	3.67423	2.44949	3.06186	-0.58494	FALSE
WBGene00001092	dro-1	III	13342684	13343337	+	18	28	22.0454	22.8619	22.4537	0.0524726	FALSE
WBGene00001093	drp-1	IV	5538490	5541365	+	145	171	177.588	139.621	158.604	-0.347017	FALSE
WBGene00001094	dars-1	III	9489162	9491236	-	656	966	803.433	788.736	796.084	-0.0266346	FALSE
WBGene00001095	dars-2	V	12048745	12052182	+	32	55	39.1918	44.9073	42.0496	0.1964	FALSE
WBGene00001096	dsc-1	X	15031438	15034541	-	5	2	6.12372	1.63299	3.87836	-1.90685	FALSE
WBGene00001099	dsc-4	IV	315053	320576	-	2	17	2.44949	13.8804	8.16497	2.50249	FALSE
WBGene00001101	dsh-1	II	5214441	5225373	-	38	60	46.5403	48.9898	47.765	0.0740037	FALSE
WBGene00001102	dsh-2	II	5078235	5081161	-	353	401	432.335	327.415	379.875	-0.401027	FALSE
WBGene00001103	dsl-1	IV	1207255	1208068	-	0	1	?	?	?	?	?
WBGene00001104	dsl-2	IV	1202647	1204970	-	6	19	7.34847	15.5134	11.431	1.078	FALSE
WBGene00001105	dsl-3	IV	1610419	1612915	+	0	10	0	8.16497	4.08248	5.17952	FALSE
WBGene00001106	dsl-4	X	14090389	14095490	+	1	2	1.22474	1.63299	1.42887	0.41503	FALSE
WBGene00001107	dsl-5	IV	11619476	11620938	-	0	1	?	?	?	?	?
WBGene00001108	dsl-6	IV	11396788	11398317	-	0	1	?	?	?	?	?
WBGene00001109	dsl-7	V	12993180	12994622	+	0	0	?	?	?	?	?
WBGene00001110	duo-1	V	11554637	11558126	+	157	179	192.285	146.153	169.219	-0.395766	FALSE
WBGene00001111	duo-2	IV	112408	118629	-	0	1	?	?	?	?	?
WBGene00001112	duo-3	I	10464328	10471056	-	216	217	264.545	177.18	220.862	-0.578297	FALSE
WBGene00001113	dur-1	IV	9921961	9928223	-	1	6	1.22474	4.89898	3.06186	1.99997	FALSE
WBGene00001115	dyb-1	I	1483083	1491280	+	12	18	14.6969	14.6969	14.6969	6.82388e-06	FALSE
WBGene00001116	dyc-1	X	14049535	14063875	+	3	2	3.67423	1.63299	2.65361	-1.16989	FALSE
WBGene00001117	dyf-1	I	4989555	4994661	-	0	0	?	?	?	?	?
WBGene00001118	dyf-2	III	13674881	13686445	-	1	5	1.22474	4.08248	2.65361	1.73694	FALSE
WBGene00001119	dyf-3	IV	3396581	3399123	-	3	3	3.67423	2.44949	3.06186	-0.58494	FALSE
WBGene00001121	dyf-5	I	9359073	9364180	+	1	2	1.22474	1.63299	1.42887	0.41503	FALSE
WBGene00001122	dyf-6	X	10379700	10386508	-	0	2	?	?	?	?	?
WBGene00001123	dyf-7	X	9698678	9701600	+	0	1	?	?	?	?	?
WBGene00001127	dyf-11	X	763769	766733	+	0	1	?	?	?	?	?
WBGene00001129	dyf-13	II	7168817	7171355	-	0	0	?	?	?	?	?
WBGene00001130	dyn-1	X	15568916	15573693	+	72	64	88.1816	52.2558	70.2187	-0.754884	FALSE
WBGene00001131	dys-1	I	11526918	11557792	-	12	20	14.6969	16.3299	15.5134	0.152009	FALSE
WBGene00001132	alp-1	IV	8852500	8862487	+	6	42	7.34847	34.2929	20.8207	2.22239	THR
WBGene00001133	eat-2	II	14166882	14171648	-	0	0	?	?	?	?	?
WBGene00001134	eat-3	II	9324874	9329664	+	306	381	374.772	311.085	342.929	-0.268702	FALSE
WBGene00001135	eat-4	III	9136916	9141822	+	0	1	?	?	?	?	?
WBGene00001136	eat-5	I	7308603	7311939	-	0	0	?	?	?	?	?
WBGene00001137	eat-6	V	13126407	13129995	-	548	594	671.16	484.999	578.08	-0.468674	FALSE
WBGene00001145	eat-16	I	9722550	9726263	+	16	33	19.5959	26.9444	23.2702	0.459436	FALSE
WBGene00001147	eat-18	I	14392007	14395241	+	0	0	?	?	?	?	?
WBGene00001148	eat-20	X	15516655	15524000	+	20	17	24.4949	13.8804	19.1877	-0.819419	FALSE
WBGene00001149	bcat-1	X	12877480	12880325	+	22	71	26.9444	57.9713	42.4578	1.10536	FALSE
WBGene00001150	ech-1.1	V	15357696	15360738	-	0	7	0	5.71548	2.85774	4.66492	FALSE
WBGene00001151	ech-2	IV	11854979	11856376	-	264	419	323.333	342.112	332.722	0.0814507	FALSE
WBGene00001152	ech-3	V	8022294	8023308	+	6	5	7.34847	4.08248	5.71548	-0.847978	FALSE
WBGene00001153	ech-4	II	10821031	10822694	+	204	272	249.848	222.087	235.968	-0.169924	FALSE
WBGene00001154	ech-5	IV	797023	799855	+	8	28	9.79796	22.8619	16.3299	1.22239	FALSE
WBGene00001155	ech-6	III	9751440	9752922	-	302	407	369.873	332.314	351.094	-0.154481	FALSE
WBGene00001156	ech-7	I	14367579	14369773	-	3	110	3.67423	89.8146	46.7444	4.61142	THR
WBGene00001157	ech-8	IV	10236629	10239114	-	0	7	0	5.71548	2.85774	4.66492	FALSE
WBGene00001158	ech-9	IV	10233320	10235329	-	0	4	0	3.26599	1.63299	3.85752	FALSE
WBGene00001159	eff-1	II	8346694	8350549	+	1	3	1.22474	2.44949	1.83712	0.99998	FALSE
WBGene00001160	efk-1	III	6164919	6168547	-	236	275	289.04	224.537	256.788	-0.364316	FALSE
WBGene00001161	efl-1	V	16958590	16965681	-	158	232	193.51	189.427	191.468	-0.030761	FALSE
WBGene00001162	efl-2	II	13406160	13411280	+	17	27	20.8207	22.0454	21.433	0.0824674	FALSE
WBGene00001163	efn-2	IV	10576350	10578286	+	3	10	3.67423	8.16497	5.9196	1.152	FALSE
WBGene00001164	efn-3	X	13476101	13477456	-	1	3	1.22474	2.44949	1.83712	0.99998	FALSE
WBGene00001165	efn-4	IV	559238	568076	+	15	20	18.3712	16.3299	17.3506	-0.169918	FALSE
WBGene00001166	eftu-2	III	6009562	6012839	+	588	753	720.15	614.822	667.486	-0.228128	FALSE
WBGene00001167	eef-2	I	9163531	9166952	+	4271	5677	5230.89	4635.25	4933.07	-0.174407	FALSE
WBGene00001168	eef-1A.1	III	6970026	6972003	-	15192	17940	18606.3	14647.9	16627.1	-0.345094	FALSE
WBGene00001169	eef-1A.2	X	7823652	7825769	+	182	343	222.904	280.058	251.481	0.329309	FALSE
WBGene00001170	egl-1	V	14431310	14432359	-	6	36	7.34847	29.3939	18.3712	2	FALSE
WBGene00001171	egl-2	V	1289373	1299332	-	2	2	2.44949	1.63299	2.04124	-0.584937	FALSE
WBGene00001172	egl-3	V	10169177	10173753	-	18	62	22.0454	50.6228	36.3341	1.19931	FALSE
WBGene00001173	egl-4	IV	1847968	1880591	+	485	434	594.001	354.36	474.18	-0.745251	FALSE
WBGene00001174	egl-5	III	7814382	7817127	+	1	3	1.22474	2.44949	1.83712	0.99998	FALSE
WBGene00001175	egl-6	X	5931122	5934684	+	22	18	26.9444	14.6969	20.8207	-0.87446	FALSE
WBGene00001177	egl-8	V	20825	43971	+	50	52	61.2372	42.4578	51.8475	-0.528375	FALSE
WBGene00001178	egl-9	V	10468411	10476952	+	87	88	106.553	71.8517	89.2023	-0.568472	FALSE
WBGene00001179	egl-10	V	12454521	12463008	-	1	3	1.22474	2.44949	1.83712	0.99998	FALSE
WBGene00001182	egl-13	X	5663837	5674060	+	1	5	1.22474	4.08248	2.65361	1.73694	FALSE
WBGene00001184	egl-15	X	11016410	11023395	+	0	7	0	5.71548	2.85774	4.66492	FALSE
WBGene00001185	egl-17	X	489695	492273	+	0	0	?	?	?	?	?
WBGene00001186	egl-18	IV	1902323	1917614	+	13	18	15.9217	14.6969	15.3093	-0.11547	FALSE
WBGene00001187	egl-19	IV	7405460	7418733	+	9	0	11.0227	0	5.51135	-6.19743	THR
WBGene00001188	egl-20	IV	9812444	9815526	-	0	3	0	2.44949	1.22474	3.44248	FALSE
WBGene00001189	egl-21	IV	10478442	10481844	-	17	86	20.8207	70.2187	45.5197	1.75384	THR
WBGene00001190	egl-23	IV	13989094	14012074	+	1	2	1.22474	1.63299	1.42887	0.41503	FALSE
WBGene00001193	egl-26	II	69660	71279	+	71	66	86.9569	53.8888	70.4228	-0.690312	FALSE
WBGene00001194	egl-27	II	6835081	6847908	+	527	615	645.441	502.145	573.793	-0.362178	FALSE
WBGene00001196	egl-30	I	1835679	1841921	+	65	168	79.6084	137.171	108.39	0.784989	FALSE
WBGene00001202	egl-36	X	10734326	10744340	+	1	1	?	?	?	?	?
WBGene00001204	egl-38	IV	10107035	10110412	-	0	0	?	?	?	?	?
WBGene00001207	egl-43	II	9955186	9962244	+	1	0	?	?	?	?	?
WBGene00001208	egl-44	II	5933493	5940801	+	1	13	1.22474	10.6145	5.9196	3.11544	THR
WBGene00001209	egl-45	III	7824377	7828626	-	1234	1538	1511.34	1255.77	1383.55	-0.267249	FALSE
WBGene00001210	egl-46	V	6679329	6681573	-	1	0	?	?	?	?	?
WBGene00001211	egl-47	V	9899587	9907644	+	0	1	?	?	?	?	?
WBGene00001214	ego-1	I	7650418	7656336	-	243	268	297.613	218.821	258.217	-0.443684	FALSE
WBGene00001215	ego-2	I	11400612	11416420	-	96	112	117.576	91.4476	104.512	-0.362568	FALSE
WBGene00001223	ehn-3	IV	5416906	5419195	-	0	0	?	?	?	?	?
WBGene00001224	ehs-1	II	5820712	5824085	+	135	142	165.341	115.943	140.642	-0.512029	FALSE
WBGene00001225	eif-3.B	II	14795404	14798234	+	889	998	1088.8	814.864	951.831	-0.418105	FALSE
WBGene00001226	eif-3.C	I	9976430	9979662	-	852	1180	1043.48	963.466	1003.47	-0.1151	FALSE
WBGene00001227	eif-3.D	III	8969637	8971578	-	985	1124	1206.37	917.742	1062.06	-0.394515	FALSE
WBGene00001228	eif-3.E	I	10640393	10642281	-	224	405	274.343	330.681	302.512	0.269462	FALSE
WBGene00001229	eif-3.F	II	9331643	9333966	+	426	666	521.741	543.787	532.764	0.0597069	FALSE
WBGene00001230	eif-3.G	II	8442765	8444239	+	192	244	235.151	199.225	217.188	-0.239186	FALSE
WBGene00001231	eif-3.H	I	4444719	4446593	+	167	213	204.532	173.914	189.223	-0.233956	FALSE
WBGene00001232	eif-3.I	I	2485868	2489773	+	76	126	93.0806	102.879	97.9796	0.144392	FALSE
WBGene00001233	eif-3.K	V	12954002	12955230	+	829	1154	1015.31	942.237	978.775	-0.107763	FALSE
WBGene00001234	eif-6	I	12968921	12970238	+	618	998	756.892	814.864	785.878	0.106471	FALSE
WBGene00001235	elb-1	III	11718836	11719452	-	787	1115	963.874	910.394	937.134	-0.0823538	FALSE
WBGene00001236	elc-1	III	1415546	1417187	-	14	23	17.1464	18.7794	17.9629	0.13125	FALSE
WBGene00001237	elc-2	X	1777307	1778146	-	1	0	?	?	?	?	?
WBGene00001239	elo-1	IV	9526359	9528352	+	792	1228	969.998	1002.66	986.328	0.0477762	FALSE
WBGene00001240	elo-2	IV	17466060	17467408	-	58	161	71.0352	131.456	101.246	0.887975	FALSE
WBGene00001241	elo-3	IV	7237728	7239896	+	7	31	8.57321	25.3114	16.9423	1.56188	FALSE
WBGene00001242	elo-4	III	9332327	9334274	-	3	3	3.67423	2.44949	3.06186	-0.58494	FALSE
WBGene00001243	elo-5	IV	5374598	5377275	-	31	148	37.9671	120.841	79.4043	1.6703	THR
WBGene00001244	elo-6	IV	5386627	5388559	-	49	258	60.0125	210.656	135.334	1.81156	THR
WBGene00001245	elo-7	IV	9529987	9531227	+	2	0	?	?	?	?	?
WBGene00001246	elo-8	III	11230382	11232078	-	1	1	?	?	?	?	?
WBGene00001247	elo-9	II	14959376	14964110	-	1	1	?	?	?	?	?
WBGene00001248	elp-1	V	20764955	20770161	-	2	7	2.44949	5.71548	4.08248	1.22239	FALSE
WBGene00001249	elt-1	IV	9615156	9620141	+	15	11	18.3712	8.98146	13.6763	-1.03241	FALSE
WBGene00001250	elt-2	X	10481238	10483581	+	0	11	0	8.98146	4.49073	5.31702	FALSE
WBGene00001251	elt-3	X	13934883	13941099	+	3	22	3.67423	17.9629	10.8186	2.2895	FALSE
WBGene00001252	elt-4	X	10475408	10475974	+	0	1	?	?	?	?	?
WBGene00001253	elt-6	IV	1917854	1921640	+	14	22	17.1464	17.9629	17.5547	0.0671201	FALSE
WBGene00001258	emb-4	V	18860288	18894974	-	272	296	333.131	241.683	287.407	-0.462971	FALSE
WBGene00001259	emb-5	III	4715291	4720670	-	673	690	824.253	563.383	693.818	-0.548972	FALSE
WBGene00001262	emb-8	III	5196678	5199688	-	345	587	422.537	479.283	450.91	0.181802	FALSE
WBGene00001263	emb-9	III	9336877	9344447	-	52	176	63.6867	143.703	103.695	1.17403	FALSE
WBGene00001281	emb-27	II	8159829	8162170	-	103	162	126.149	132.272	129.211	0.0683886	FALSE
WBGene00001284	emb-30	III	9435083	9441460	-	319	414	390.694	338.03	364.362	-0.208887	FALSE
WBGene00001303	emo-1	V	10896656	10897145	-	1807	2790	2213.11	2278.03	2245.57	0.0417065	FALSE
WBGene00001309	emr-1	I	1842445	1843227	+	1003	1785	1228.42	1457.45	1342.93	0.24664	FALSE
WBGene00001310	end-1	V	13985137	13987000	+	1	2	1.22474	1.63299	1.42887	0.41503	FALSE
WBGene00001311	end-3	V	14014701	14015976	+	1	1	?	?	?	?	?
WBGene00001320	ent-1	IV	11653418	11655470	-	984	1221	1205.15	996.942	1101.05	-0.273629	FALSE
WBGene00001324	eor-1	IV	4793202	4799356	-	199	226	243.724	184.528	214.126	-0.401407	FALSE
WBGene00001325	eor-2	X	14603065	14608658	+	37	43	45.3156	35.1094	40.2125	-0.368147	FALSE
WBGene00001328	epi-1	IV	10666827	10679441	+	10	31	12.2474	25.3114	18.7794	1.04731	FALSE
WBGene00001329	epn-1	X	14815984	14818507	-	200	198	244.949	161.666	203.308	-0.59946	FALSE
WBGene00001330	eps-8	IV	14879490	14900653	+	24	17	29.3939	13.8804	21.6372	-1.08245	FALSE
WBGene00001331	erd-2	X	10156858	10160438	-	131	152	160.442	124.107	142.275	-0.370456	FALSE
WBGene00001332	eri-1	IV	415637	419958	-	173	204	211.881	166.565	189.223	-0.347164	FALSE
WBGene00001333	erm-1	I	5284057	5291604	-	351	357	429.885	291.489	360.687	-0.560508	FALSE
WBGene00001334	ero-1	I	14664449	14674822	+	259	342	317.209	279.242	298.225	-0.183917	FALSE
WBGene00001335	erp-1	X	3800041	3802767	-	70	108	85.7321	88.1816	86.9569	0.0406441	FALSE
WBGene00001336	qars-1	IV	15008503	15013183	-	347	390	424.986	318.434	371.71	-0.416423	FALSE
WBGene00001337	ears-1	I	10336395	10341178	+	292	441	357.626	360.075	358.85	0.00984862	FALSE
WBGene00001338	ears-2	IV	388711	390439	-	34	50	41.6413	40.8248	41.2331	-0.0285655	FALSE
WBGene00001340	etr-1	II	162374	170628	+	268	336	328.232	274.343	301.287	-0.258733	FALSE
WBGene00001345	fos-1	V	6003601	6016087	+	1	7	1.22474	5.71548	3.47011	2.22236	FALSE
WBGene00001352	evl-14	III	4302836	4313124	-	159	263	194.734	214.739	204.737	0.141075	FALSE
WBGene00001358	evl-20	II	8444305	8445177	+	156	243	191.06	198.409	194.734	0.054449	FALSE
WBGene00001365	exc-4	I	14512663	14518719	-	29	66	35.5176	53.8888	44.7032	0.601453	FALSE
WBGene00001366	exc-5	IV	8799089	8813539	-	6	8	7.34847	6.53197	6.94022	-0.169914	FALSE
WBGene00001368	exc-7	II	9575971	9581469	+	4	6	4.89898	4.89898	4.89898	1.11147e-05	FALSE
WBGene00001371	exl-1	II	14412197	14413465	-	173	321	211.881	262.095	236.988	0.30684	FALSE
WBGene00001372	exo-3	I	11907555	11909280	-	207	376	253.522	307.003	280.262	0.27614	FALSE
WBGene00001373	exp-1	II	6157015	6161022	-	0	0	?	?	?	?	?
WBGene00001374	exp-2	V	6139836	6143548	+	0	1	?	?	?	?	?
WBGene00001377	eya-1	I	14220739	14231360	-	7	8	8.57321	6.53197	7.55259	-0.392305	FALSE
WBGene00001385	far-1	III	9080367	9081179	-	82	589	100.429	480.916	290.673	2.25961	THR
WBGene00001386	far-2	III	9081679	9082890	+	1098	3540	1344.77	2890.4	2117.58	1.10391	FALSE
WBGene00001387	far-3	V	12996818	12997524	-	0	5	0	4.08248	2.04124	4.17947	FALSE
WBGene00001388	far-4	V	12998425	12999659	-	0	0	?	?	?	?	?
WBGene00001389	far-5	V	12995601	12996836	+	0	11	0	8.98146	4.49073	5.31702	FALSE
WBGene00001390	far-6	IV	13328359	13329319	+	3	40	3.67423	32.6599	18.167	3.15199	THR
WBGene00001391	far-7	II	319793	321107	+	2	3	2.44949	2.44949	2.44949	1.17206e-05	FALSE
WBGene00001392	far-8	III	842935	843803	+	8	42	9.79796	34.2929	22.0454	1.80735	FALSE
WBGene00001393	fat-1	IV	13315644	13318783	+	372	933	455.605	761.791	608.698	0.741613	FALSE
WBGene00001394	fat-2	IV	13323858	13326394	+	57	715	69.8105	583.795	326.803	3.06395	THR
WBGene00001395	fat-3	IV	9803026	9806121	+	24	258	29.3939	210.656	120.025	2.8413	THR
WBGene00001396	fat-4	IV	9799429	9802231	+	226	585	276.792	477.65	377.221	0.787152	FALSE
WBGene00001397	fat-5	V	17725002	17726825	+	0	30	0	24.4949	12.2474	6.76451	THR
WBGene00001398	fat-6	IV	11913690	11915796	-	33	388	40.4166	316.801	178.609	2.97055	THR
WBGene00001399	fat-7	V	7151356	7153146	-	0	17	0	13.8804	6.94022	5.94507	THR
WBGene00001400	fax-1	X	3196307	3199321	-	0	1	?	?	?	?	?
WBGene00001401	fbf-1	II	6078267	6080813	-	119	127	145.745	103.695	124.72	-0.491093	FALSE
WBGene00001402	fbf-2	II	6088667	6091480	-	102	111	124.924	90.6311	107.778	-0.46297	FALSE
WBGene00001403	fbl-1	IV	9540808	9546250	+	3	12	3.67423	9.79796	6.7361	1.41503	FALSE
WBGene00001404	fbp-1	I	2580935	2586124	-	286	456	350.277	372.322	361.3	0.088057	FALSE
WBGene00001405	fce-1	I	9711067	9712766	-	180	206	220.454	168.198	194.326	-0.390314	FALSE
WBGene00001406	fce-2	V	20425301	20431337	+	82	193	100.429	157.584	129.006	0.649944	FALSE
WBGene00001410	feh-1	III	2549927	2560686	+	4	2	4.89898	1.63299	3.26599	-1.58492	FALSE
WBGene00001411	fem-1	IV	5533140	5537930	-	248	297	303.737	242.499	273.118	-0.324839	FALSE
WBGene00001412	fem-2	III	632024	634626	-	467	530	571.956	432.743	502.35	-0.402392	FALSE
WBGene00001413	fem-3	IV	9104966	9107610	+	235	333	287.815	271.893	279.854	-0.0821001	FALSE
WBGene00001414	fer-1	I	8623017	8631184	-	0	1	?	?	?	?	?
WBGene00001423	fib-1	V	15000651	15002195	-	4968	6602	6084.53	5390.51	5737.52	-0.174724	FALSE
WBGene00001424	fis-1	II	6755142	6755965	+	3	1	3.67423	0.816497	2.24537	-2.16986	FALSE
WBGene00001425	fis-2	X	8283280	8285219	-	90	99	110.227	80.8332	95.5301	-0.447456	FALSE
WBGene00001426	fkb-1	IV	11036548	11038166	+	556	812	680.958	662.995	671.977	-0.0385671	FALSE
WBGene00001427	fkb-2	I	12918722	12919293	+	3738	6014	4578.1	4910.41	4744.25	0.101096	FALSE
WBGene00001428	fkb-3	V	7225369	7226314	+	8	35	9.79796	28.5774	19.1877	1.54432	FALSE
WBGene00001429	fkb-4	V	12785153	12787104	-	0	1	?	?	?	?	?
WBGene00001430	fkb-5	I	3898046	3899906	-	54	54	66.1362	44.0908	55.1135	-0.584959	FALSE
WBGene00001431	fkb-6	V	20846158	20847737	+	1522	1826	1864.06	1490.92	1677.49	-0.322244	FALSE
WBGene00001432	fkb-7	I	10667955	10671016	+	0	3	0	2.44949	1.22474	3.44248	FALSE
WBGene00001433	fkb-8	I	12916441	12918109	+	2	5	2.44949	4.08248	3.26599	0.736965	FALSE
WBGene00001434	fkh-2	X	3740208	3742323	-	0	0	?	?	?	?	?
WBGene00001435	fkh-3	X	13421822	13423427	-	54	70	66.1362	57.1548	61.6455	-0.210564	FALSE
WBGene00001436	fkh-4	X	13427109	13428849	-	15	7	18.3712	5.71548	12.0433	-1.68448	FALSE
WBGene00001437	fkh-5	III	4844662	4846546	+	0	4	0	3.26599	1.63299	3.85752	FALSE
WBGene00001438	fkh-6	II	4379883	4383288	-	0	1	?	?	?	?	?
WBGene00001439	fkh-7	IV	5584661	5610353	+	18	15	22.0454	12.2474	17.1464	-0.847987	FALSE
WBGene00001440	fkh-8	II	6189580	6191402	-	0	0	?	?	?	?	?
WBGene00001441	fkh-9	X	3816925	3826963	-	12	22	14.6969	17.9629	16.3299	0.289512	FALSE
WBGene00001442	fkh-10	I	10163475	10165135	-	1	0	?	?	?	?	?
WBGene00001443	fli-1	III	8675522	8683693	-	191	247	233.926	201.675	217.8	-0.214023	FALSE
WBGene00001444	flp-1	IV	9144692	9146119	+	8	31	9.79796	25.3114	17.5547	1.36924	FALSE
WBGene00001445	flp-2	X	10094432	10095226	-	1	7	1.22474	5.71548	3.47011	2.22236	FALSE
WBGene00001446	flp-3	X	10092108	10092964	-	0	5	0	4.08248	2.04124	4.17947	FALSE
WBGene00001447	flp-4	II	10054625	10055556	+	3	14	3.67423	11.431	7.55259	1.63743	FALSE
WBGene00001448	flp-5	X	8528250	8531076	+	4	21	4.89898	17.1464	11.0227	1.80735	FALSE
WBGene00001449	flp-6	V	9471973	9473808	+	5	80	6.12372	65.3197	35.7217	3.41503	THR
WBGene00001450	flp-7	X	5885865	5886833	+	0	8	0	6.53197	3.26599	4.85758	FALSE
WBGene00001451	flp-8	X	14881419	14882300	+	3	13	3.67423	10.6145	7.14435	1.53051	FALSE
WBGene00001452	flp-9	IV	12754558	12757673	-	4	43	4.89898	35.1094	20.0042	2.8413	THR
WBGene00001453	flp-10	IV	7868907	7870075	+	16	47	19.5959	38.3753	28.9856	0.969629	FALSE
WBGene00001454	flp-11	X	4677342	4678129	-	6	37	7.34847	30.2104	18.7794	2.03953	FALSE
WBGene00001455	flp-12	X	4591281	4592504	-	1	23	1.22474	18.7794	10.0021	3.93857	THR
WBGene00001456	flp-13	IV	7696934	7698368	-	7	29	8.57321	23.6784	16.1258	1.46566	FALSE
WBGene00001457	flp-14	III	12910229	12914934	+	13	75	15.9217	61.2372	38.5795	1.94342	THR
WBGene00001458	flp-15	III	13663402	13667838	-	0	20	0	16.3299	8.16497	6.17954	THR
WBGene00001459	flp-16	II	13235306	13237352	+	3	20	3.67423	16.3299	10.0021	2.152	FALSE
WBGene00001460	flp-17	IV	17190204	17191891	-	2	11	2.44949	8.98146	5.71548	1.87446	FALSE
WBGene00001461	flp-18	X	3012182	3018555	-	3	30	3.67423	24.4949	14.0846	2.73696	THR
WBGene00001462	flp-19	X	10604811	10605831	+	1	15	1.22474	12.2474	6.7361	3.32189	THR
WBGene00001463	flp-20	X	9349335	9349890	-	1	2	1.22474	1.63299	1.42887	0.41503	FALSE
WBGene00001464	flp-21	V	7793365	7794021	+	2	22	2.44949	17.9629	10.2062	2.87445	THR
WBGene00001465	flr-1	X	13452670	13456542	-	0	8	0	6.53197	3.26599	4.85758	FALSE
WBGene00001466	flr-2	V	11936859	11937788	-	0	1	?	?	?	?	?
WBGene00001468	flr-4	X	15089397	15093585	+	0	1	?	?	?	?	?
WBGene00001470	baz-2	III	7650552	7656032	-	63	59	77.1589	48.1733	62.6661	-0.679596	FALSE
WBGene00001475	fmi-1	V	13019068	13033399	+	0	6	0	4.89898	2.44949	4.44252	FALSE
WBGene00001476	fmo-1	IV	10661857	10664404	+	2	8	2.44949	6.53197	4.49073	1.41503	FALSE
WBGene00001477	fmo-2	IV	10682524	10684385	+	0	2	?	?	?	?	?
WBGene00001478	fmo-3	III	10694647	10698868	+	1	5	1.22474	4.08248	2.65361	1.73694	FALSE
WBGene00001479	fmo-4	V	13603295	13606701	-	34	52	41.6413	42.4578	42.0496	0.0280179	FALSE
WBGene00001480	fmo-5	V	899312	903579	-	6	10	7.34847	8.16497	7.75672	0.152011	FALSE
WBGene00001481	fog-1	I	3211046	3217365	+	126	187	154.318	152.685	153.501	-0.0153465	FALSE
WBGene00001482	fog-2	V	20199255	20200641	+	178	234	218.005	191.06	204.532	-0.19033	FALSE
WBGene00001483	fog-3	I	10016778	10018115	+	1	1	?	?	?	?	?
WBGene00001484	fox-1	X	2445500	2450504	-	48	59	58.7878	48.1733	53.4805	-0.287279	FALSE
WBGene00001485	fre-1	V	20075921	20087733	-	172	141	210.656	115.126	162.891	-0.871673	FALSE
WBGene00001486	frh-1	II	5917422	5918319	+	105	160	128.598	130.639	129.619	0.0227217	FALSE
WBGene00001487	frk-1	IV	10043183	10045703	+	1	1	?	?	?	?	?
WBGene00001488	frm-1	I	14875784	14900330	-	452	416	553.585	339.663	446.624	-0.7047	FALSE
WBGene00001489	frm-2	III	5976701	5982127	-	17	23	20.8207	18.7794	19.8	-0.148857	FALSE
WBGene00001490	frm-3	X	11576247	11581727	+	2	0	?	?	?	?	?
WBGene00001491	frm-4	I	5402895	5408459	-	276	411	338.03	335.58	336.805	-0.0104915	FALSE
WBGene00001492	frm-5.1	IV	32953	48844	-	0	0	?	?	?	?	?
WBGene00001493	frm-7	V	12302484	12306972	+	41	83	50.2145	67.7692	58.9919	0.432527	FALSE
WBGene00001494	frm-8	III	3200800	3219150	-	17	9	20.8207	7.34847	14.0846	-1.50249	FALSE
WBGene00001495	frm-9	X	10816968	10838650	-	2	3	2.44949	2.44949	2.44949	1.17206e-05	FALSE
WBGene00001496	frm-10	V	13463150	13467226	+	140	157	171.464	128.19	149.827	-0.419623	FALSE
WBGene00001497	fars-1	I	6211986	6214586	-	433	741	530.315	605.024	567.669	0.190145	FALSE
WBGene00001498	fars-3	II	8464848	8467079	+	516	579	631.968	472.752	552.36	-0.418769	FALSE
WBGene00001499	fsn-1	III	4937319	4939507	+	305	534	373.547	436.009	404.778	0.223069	FALSE
WBGene00001500	ftn-1	V	7545974	7548012	-	1	3	1.22474	2.44949	1.83712	0.99998	FALSE
WBGene00001501	ftn-2	I	3680178	3680944	-	42	589	51.4393	480.916	266.178	3.22484	THR
WBGene00001502	ftt-2	X	11603707	11605412	-	737	987	902.637	805.882	854.26	-0.163576	FALSE
WBGene00001503	fum-1	III	7465301	7467634	+	227	331	278.017	270.26	274.139	-0.0408226	FALSE
WBGene00001505	fut-1	II	8756291	8758723	-	1	6	1.22474	4.89898	3.06186	1.99997	FALSE
WBGene00001506	fut-2	V	6573983	6575797	-	0	1	?	?	?	?	?
WBGene00001507	fut-4	II	2819435	2822490	-	1	3	1.22474	2.44949	1.83712	0.99998	FALSE
WBGene00001508	fut-8	V	5986967	5990252	-	1	6	1.22474	4.89898	3.06186	1.99997	FALSE
WBGene00001509	fzo-1	II	5833328	5836203	-	161	167	197.184	136.355	166.769	-0.532173	FALSE
WBGene00001510	fzr-1	II	9640167	9644466	-	198	253	242.499	206.574	224.537	-0.231324	FALSE
WBGene00001511	fzy-1	II	5501633	5503906	+	961	1056	1176.98	862.22	1019.6	-0.44896	FALSE
WBGene00001512	gab-1	III	12771878	12779726	-	0	0	?	?	?	?	?
WBGene00001513	gad-1	V	6431325	6433496	-	557	628	682.183	512.76	597.471	-0.411874	FALSE
WBGene00001514	xnd-1	III	5604460	5607553	+	708	959	867.119	783.02	825.07	-0.14718	FALSE
WBGene00001515	gap-1	X	2192504	2195348	+	1	1	?	?	?	?	?
WBGene00001516	gap-2	X	9472469	9516435	+	74	55	90.6311	44.9073	67.7692	-1.01305	FALSE
WBGene00001517	gar-1	X	6479638	6484810	-	0	3	0	2.44949	1.22474	3.44248	FALSE
WBGene00001518	gar-2	III	6309378	6320871	+	0	0	?	?	?	?	?
WBGene00001519	gar-3	V	14564752	14579719	-	0	2	?	?	?	?	?
WBGene00001520	gas-1	X	15586813	15590397	-	81	210	99.2043	171.464	135.334	0.789435	FALSE
WBGene00001522	gbh-1	II	10690451	10693811	-	16	12	19.5959	9.79796	14.6969	-0.999988	FALSE
WBGene00001523	gbh-2	II	8485938	8487563	+	0	1	?	?	?	?	?
WBGene00001526	gck-1	V	8947799	8956278	+	192	179	235.151	146.153	190.652	-0.686107	FALSE
WBGene00001527	gcs-1	II	9035561	9038301	-	143	154	175.139	125.74	150.439	-0.478045	FALSE
WBGene00001528	gcy-1	II	9512490	9516936	-	0	0	?	?	?	?	?
WBGene00001529	gcy-2	II	9507604	9512095	-	1	0	?	?	?	?	?
WBGene00001530	gcy-3	II	9502757	9507281	-	0	0	?	?	?	?	?
WBGene00001531	gcy-4	II	10304139	10308826	-	1	1	?	?	?	?	?
WBGene00001532	gcy-5	II	10310400	10316219	-	1	2	1.22474	1.63299	1.42887	0.41503	FALSE
WBGene00001533	gcy-6	V	10308291	10314053	-	2	1	2.44949	0.816497	1.63299	-1.5849	FALSE
WBGene00001534	gcy-7	V	8387356	8392324	+	0	1	?	?	?	?	?
WBGene00001535	gcy-8	IV	7928159	7933775	+	0	1	?	?	?	?	?
WBGene00001536	gcy-9	X	11332553	11338301	-	0	2	?	?	?	?	?
WBGene00001537	gcy-11	X	17046261	17055554	-	3	7	3.67423	5.71548	4.69486	0.637433	FALSE
WBGene00001538	gcy-12	II	5312120	5319083	+	4	11	4.89898	8.98146	6.94022	0.874471	FALSE
WBGene00001539	gcy-13	V	12363754	12369537	-	0	0	?	?	?	?	?
WBGene00001540	gcy-14	V	14863168	14867992	-	0	1	?	?	?	?	?
WBGene00001541	gcy-15	II	3192420	3197066	-	0	0	?	?	?	?	?
WBGene00001542	gcy-17	I	2223307	2233099	-	1	0	?	?	?	?	?
WBGene00001543	gcy-18	IV	12860137	12865935	+	2	2	2.44949	1.63299	2.04124	-0.584937	FALSE
WBGene00001544	gcy-19	II	3250985	3259354	-	1	1	?	?	?	?	?
WBGene00001545	gcy-20	V	16248531	16253787	-	0	0	?	?	?	?	?
WBGene00001546	gcy-21	II	2659670	2665022	+	3	1	3.67423	0.816497	2.24537	-2.16986	FALSE
WBGene00001547	gcy-22	V	20820337	20825028	-	0	0	?	?	?	?	?
WBGene00001548	gcy-23	IV	3282885	3289337	-	2	2	2.44949	1.63299	2.04124	-0.584937	FALSE
WBGene00001549	gcy-25	IV	15872933	15882377	+	0	0	?	?	?	?	?
WBGene00001550	gcy-27	IV	17432977	17436652	-	0	0	?	?	?	?	?
WBGene00001551	gcy-31	X	2420462	2427504	-	0	0	?	?	?	?	?
WBGene00001552	gcy-32	V	13912080	13915436	-	0	0	?	?	?	?	?
WBGene00001553	gcy-33	V	11995868	12001776	-	3	0	3.67423	0	1.83712	-4.61241	FALSE
WBGene00001554	gcy-34	V	13383019	13385898	-	0	1	?	?	?	?	?
WBGene00001555	gcy-35	I	13325362	13333508	+	3	2	3.67423	1.63299	2.65361	-1.16989	FALSE
WBGene00001556	gcy-36	X	15479017	15485700	+	0	1	?	?	?	?	?
WBGene00001557	gcy-37	IV	2150650	2159162	-	0	0	?	?	?	?	?
WBGene00001558	gdi-1	IV	14790820	14792885	-	1228	1701	1503.99	1388.86	1446.42	-0.114889	FALSE
WBGene00001559	gei-1	III	3344875	3363427	+	11	9	13.4722	7.34847	10.4103	-0.874456	FALSE
WBGene00001560	gei-3	X	12795216	12813947	-	7	20	8.57321	16.3299	12.4516	0.929614	FALSE
WBGene00001561	gei-4	III	344299	348609	-	316	452	387.019	369.056	378.038	-0.0685635	FALSE
WBGene00001562	lin-66	IV	13888089	13893980	+	64	81	78.3837	66.1362	72.2599	-0.24511	FALSE
WBGene00001563	gei-6	V	7226375	7230848	-	261	351	319.658	286.59	303.124	-0.15754	FALSE
WBGene00001564	icl-1	V	724207	728103	-	12	305	14.6969	249.031	131.864	4.08272	THR
WBGene00001565	gei-8	III	8111166	8121232	-	59	67	72.2599	54.7053	63.4826	-0.401513	FALSE
WBGene00001566	acdh-13	IV	8496483	8498871	-	83	129	101.654	105.328	103.491	0.0512272	FALSE
WBGene00001568	snpc-4	I	8962322	8966130	+	401	472	491.123	385.386	438.255	-0.349777	FALSE
WBGene00001569	meg-3	X	1986203	1989605	-	203	189	248.623	154.318	201.471	-0.688054	FALSE
WBGene00001570	gei-13	III	9632188	9637116	-	2	8	2.44949	6.53197	4.49073	1.41503	FALSE
WBGene00001571	gei-14	II	8273469	8276021	-	318	400	389.469	326.599	358.034	-0.253988	FALSE
WBGene00001572	gei-15	X	6820006	6823268	-	6	24	7.34847	19.5959	13.4722	1.41504	FALSE
WBGene00001574	gei-17	I	9100854	9107939	-	308	384	377.221	313.535	345.378	-0.266786	FALSE
WBGene00001575	gei-18	IV	13981087	13982523	-	0	0	?	?	?	?	?
WBGene00001577	gem-4	IV	11745640	11748685	+	8	15	9.79796	12.2474	11.0227	0.321934	FALSE
WBGene00001578	ges-1	V	1427650	1432137	-	0	15	0	12.2474	6.12372	5.7645	THR
WBGene00001579	gex-2	IV	572723	583601	+	81	76	99.2043	62.0537	80.629	-0.676882	FALSE
WBGene00001580	gex-3	IV	12404431	12408689	+	249	288	304.961	235.151	270.056	-0.375038	FALSE
WBGene00001581	gfi-1	V	6392536	6399921	-	5	10	6.12372	8.16497	7.14435	0.415044	FALSE
WBGene00001582	gfi-2	I	9737823	9744122	+	250	366	306.186	298.838	302.512	-0.035046	FALSE
WBGene00001583	gfi-3	X	14480572	14484656	+	52	30	63.6867	24.4949	44.0908	-1.3785	FALSE
WBGene00001584	nrde-4	IV	7646200	7654230	-	176	270	215.555	220.454	218.005	0.0324226	FALSE
WBGene00001585	gfl-1	IV	11521288	11522215	+	237	330	290.265	269.444	279.854	-0.107383	FALSE
WBGene00001586	ggr-1	II	10695054	10702524	+	0	0	?	?	?	?	?
WBGene00001587	ggr-2	X	6070497	6081833	+	0	0	?	?	?	?	?
WBGene00001588	ggr-3	II	5130384	5133215	+	1	0	?	?	?	?	?
WBGene00001589	gip-1	III	2347591	2362058	+	175	163	214.33	133.089	173.71	-0.687443	FALSE
WBGene00001590	C45G3.3	I	9226943	9228161	+	111	131	135.947	106.961	121.454	-0.345953	FALSE
WBGene00001591	glc-1	V	16219609	16221916	+	0	14	0	11.431	5.71548	5.66496	THR
WBGene00001592	glc-2	I	4885187	4887965	-	1	6	1.22474	4.89898	3.06186	1.99997	FALSE
WBGene00001593	glc-3	V	5449287	5453715	-	0	2	?	?	?	?	?
WBGene00001594	glc-4	II	7172204	7174938	-	1	1	?	?	?	?	?
WBGene00001595	gld-1	I	7695661	7698154	+	729	1153	892.839	941.421	917.13	0.0764398	FALSE
WBGene00001596	gld-2	I	6369965	6386099	+	441	565	540.112	461.321	500.717	-0.22749	FALSE
WBGene00001597	gld-3	II	7132643	7137217	+	725	1016	887.94	829.561	858.75	-0.0981144	FALSE
WBGene00001598	glh-1	I	6854688	6857537	+	941	1090	1152.48	889.981	1021.23	-0.3729	FALSE
WBGene00001599	glh-2	I	6514021	6517507	+	566	517	693.206	422.129	557.667	-0.715599	FALSE
WBGene00001600	glh-3	I	5792324	5795114	-	106	116	129.823	94.7136	112.268	-0.4549	FALSE
WBGene00001601	glh-4	I	3726011	3731224	+	332	312	406.615	254.747	330.681	-0.674598	FALSE
WBGene00001602	gln-1	X	6058254	6060234	+	30	47	36.7423	38.3753	37.5588	0.0627395	FALSE
WBGene00001603	gln-2	III	9943240	9944761	-	6	0	7.34847	0	3.67423	-5.61245	FALSE
WBGene00001604	gln-3	IV	16167783	16170826	-	14	88	17.1464	71.8517	44.4991	2.06711	THR
WBGene00001605	gln-4	III	13601760	13603156	-	0	0	?	?	?	?	?
WBGene00001606	gln-5	IV	17272231	17273652	-	1368	2536	1675.45	2070.64	1873.04	0.305525	FALSE
WBGene00001607	gln-6	IV	9739202	9740901	-	3756	5148	4600.14	4203.32	4401.73	-0.130147	FALSE
WBGene00001608	R07B1.8	X	9870808	9872625	-	0	0	?	?	?	?	?
WBGene00001609	glp-1	III	9092241	9099683	+	367	466	449.481	380.487	414.984	-0.240412	FALSE
WBGene00001612	glr-1	III	8584186	8588615	-	1	0	?	?	?	?	?
WBGene00001613	glr-2	III	7138683	7144832	-	0	0	?	?	?	?	?
WBGene00001614	glr-3	I	7117808	7121545	+	0	0	?	?	?	?	?
WBGene00001615	glr-4	II	7785074	7794319	-	4	7	4.89898	5.71548	5.30723	0.222401	FALSE
WBGene00001616	glr-5	V	8716495	8720893	+	2	9	2.44949	7.34847	4.89898	1.58495	FALSE
WBGene00001617	glr-6	X	6836386	6840615	-	4	5	4.89898	4.08248	4.49073	-0.26302	FALSE
WBGene00001618	glr-7	X	2413909	2417892	-	0	0	?	?	?	?	?
WBGene00001619	glr-8	X	6506884	6509882	+	0	0	?	?	?	?	?
WBGene00001620	glt-1	X	3496026	3499165	+	6	76	7.34847	62.0537	34.7011	3.078	THR
WBGene00001621	glt-3	IV	10130366	10133277	+	2	1	2.44949	0.816497	1.63299	-1.5849	FALSE
WBGene00001622	glt-4	X	6403424	6406913	+	0	0	?	?	?	?	?
WBGene00001623	glt-5	II	9706496	9708885	-	3	3	3.67423	2.44949	3.06186	-0.58494	FALSE
WBGene00001624	glt-6	IV	7503622	7506433	+	1	0	?	?	?	?	?
WBGene00001625	glt-7	IV	532135	535688	+	0	0	?	?	?	?	?
WBGene00001626	gly-1	II	10900042	10902204	-	0	0	?	?	?	?	?
WBGene00001627	gly-2	I	6507894	6511616	+	4	15	4.89898	12.2474	8.57321	1.32193	FALSE
WBGene00001628	gly-3	III	7914307	7917767	-	171	232	209.431	189.427	199.429	-0.144833	FALSE
WBGene00001629	gly-4	V	19881372	19895350	-	32	79	39.1918	64.5032	51.8475	0.718821	FALSE
WBGene00001630	gly-5	III	13187392	13204894	+	154	267	188.611	218.005	203.308	0.208948	FALSE
WBGene00001631	gly-6	III	4324288	4331227	-	0	4	0	3.26599	1.63299	3.85752	FALSE
WBGene00001632	gly-7	V	1815852	1821323	-	273	334	334.355	272.71	303.533	-0.294014	FALSE
WBGene00001633	gly-8	III	11624991	11628238	+	2	25	2.44949	20.4124	11.431	3.05888	THR
WBGene00001635	gly-10	IV	13778866	13782386	+	52	187	63.6867	152.685	108.186	1.26149	FALSE
WBGene00001636	gly-11	III	12171352	12177245	-	13	25	15.9217	20.4124	18.167	0.358459	FALSE
WBGene00001637	gly-12	X	7485864	7490696	+	13	14	15.9217	11.431	13.6763	-0.478038	FALSE
WBGene00001638	gly-13	X	9293666	9296622	-	17	16	20.8207	13.0639	16.9423	-0.672416	FALSE
WBGene00001639	gly-14	III	3490336	3493234	-	11	9	13.4722	7.34847	10.4103	-0.874456	FALSE
WBGene00001640	gly-15	I	12462176	12465831	+	1	3	1.22474	2.44949	1.83712	0.99998	FALSE
WBGene00001641	gly-16	I	12379335	12381032	-	1	0	?	?	?	?	?
WBGene00001642	gly-17	I	12376904	12378674	-	0	0	?	?	?	?	?
WBGene00001643	gly-18	I	7110240	7112287	+	0	0	?	?	?	?	?
WBGene00001644	gly-19	I	7112902	7115001	+	1	5	1.22474	4.08248	2.65361	1.73694	FALSE
WBGene00001645	gly-20	V	11282572	11286042	+	165	272	202.083	222.087	212.085	0.136179	FALSE
WBGene00001646	gna-1	V	10319535	10320158	-	1	18	1.22474	14.6969	7.96084	3.58493	THR
WBGene00001647	gna-2	I	7699543	7700962	+	299	338	366.199	275.976	321.087	-0.408084	FALSE
WBGene00001648	goa-1	I	7522116	7526703	+	595	683	728.723	557.667	643.195	-0.385966	FALSE
WBGene00001649	gob-1	X	15493536	15497468	+	20	35	24.4949	28.5774	26.5361	0.222397	FALSE
WBGene00001650	gon-1	IV	9935067	9953429	-	3	1	3.67423	0.816497	2.24537	-2.16986	FALSE
WBGene00001651	gon-2	I	8549513	8570957	-	34	48	41.6413	39.1918	40.4166	-0.0874591	FALSE
WBGene00001653	gon-4	IV	10197820	10203009	+	280	290	342.929	236.784	289.856	-0.534335	FALSE
WBGene00001660	gop-1	III	5254470	5258922	+	24	46	29.3939	37.5588	33.4764	0.35364	FALSE
WBGene00001661	gop-2	III	5259023	5260510	+	385	452	471.527	369.056	420.292	-0.353497	FALSE
WBGene00001662	gop-3	III	5260693	5263949	+	228	308	279.242	251.481	265.361	-0.151065	FALSE
WBGene00001663	gpa-1	V	11174567	11177559	-	3	4	3.67423	3.26599	3.47011	-0.16991	FALSE
WBGene00001664	gpa-2	V	8371014	8374027	+	1	0	?	?	?	?	?
WBGene00001665	gpa-3	V	9356750	9359750	-	0	0	?	?	?	?	?
WBGene00001666	gpa-4	IV	401695	405346	+	4	13	4.89898	10.6145	7.75672	1.11548	FALSE
WBGene00001667	gpa-5	X	2118894	2121061	-	0	0	?	?	?	?	?
WBGene00001668	gpa-6	X	13191246	13193955	+	0	0	?	?	?	?	?
WBGene00001669	gpa-7	IV	10404019	10408266	+	2	3	2.44949	2.44949	2.44949	1.17206e-05	FALSE
WBGene00001670	gpa-8	V	12638852	12640470	-	0	0	?	?	?	?	?
WBGene00001671	gpa-9	V	12646827	12649313	-	0	5	0	4.08248	2.04124	4.17947	FALSE
WBGene00001672	gpa-10	V	6852559	6854803	-	0	1	?	?	?	?	?
WBGene00001673	gpa-11	II	4247197	4255281	+	0	1	?	?	?	?	?
WBGene00001674	gpa-12	X	9247007	9249223	+	1	4	1.22474	3.26599	2.24537	1.41501	FALSE
WBGene00001675	gpa-13	V	12752762	12754893	-	0	0	?	?	?	?	?
WBGene00001676	gpa-14	I	5942419	5945537	+	0	1	?	?	?	?	?
WBGene00001677	gpa-15	I	8531721	8535250	-	0	2	?	?	?	?	?
WBGene00001678	gpa-16	I	897286	906004	+	14	32	17.1464	26.1279	21.6372	0.607686	FALSE
WBGene00001679	gpb-1	II	11742837	11748611	-	212	342	259.646	279.242	269.444	0.104971	FALSE
WBGene00001680	gpb-2	I	7318299	7321085	-	17	13	20.8207	10.6145	15.7176	-0.971975	FALSE
WBGene00001681	gpc-1	X	12881228	12884989	-	1	1	?	?	?	?	?
WBGene00001682	gpc-2	I	6757460	6758179	+	360	653	440.908	533.172	487.04	0.274124	FALSE
WBGene00001683	gpd-1	II	10394114	10395348	+	724	1136	886.715	927.54	907.128	0.0649392	FALSE
WBGene00001684	gpd-2	X	3113434	3114771	-	140	595	171.464	485.815	328.64	1.5025	THR
WBGene00001685	gpd-3	X	3112083	3113382	-	99	410	121.25	334.764	228.007	1.46516	THR
WBGene00001686	gpd-4	II	10171270	10172496	+	430	646	526.64	527.457	527.049	0.00223567	FALSE
WBGene00001687	gpn-1	X	15681726	15687472	+	2	1	2.44949	0.816497	1.63299	-1.5849	FALSE
WBGene00001688	gpr-1	III	8628935	8630777	+	10	13	12.2474	10.6145	11.431	-0.206442	FALSE
WBGene00001689	gpr-2	III	9391270	9393164	-	10	12	12.2474	9.79796	11.0227	-0.321918	FALSE
WBGene00001690	grd-1	X	11109450	11115841	+	1	1	?	?	?	?	?
WBGene00001691	grd-2	V	20609863	20613784	+	0	0	?	?	?	?	?
WBGene00001692	grd-3	IV	3439655	3440456	+	16	218	19.5959	177.996	98.7961	3.18322	THR
WBGene00001693	grd-4	X	8501339	8502282	+	0	9	0	7.34847	3.67423	5.02751	FALSE
WBGene00001694	grd-5	V	8619032	8619869	+	10	192	12.2474	156.767	84.5074	3.67807	THR
WBGene00001695	grd-6	V	9221890	9224349	+	0	0	?	?	?	?	?
WBGene00001696	grd-7	X	7267989	7272067	-	0	0	?	?	?	?	?
WBGene00001697	grd-8	V	7842543	7844299	+	0	0	?	?	?	?	?
WBGene00001698	grd-9	V	5895388	5898602	+	0	0	?	?	?	?	?
WBGene00001699	grd-10	IV	3441091	3441788	+	3	6	3.67423	4.89898	4.28661	0.415043	FALSE
WBGene00001700	grd-11	V	20356802	20365718	+	1	0	?	?	?	?	?
WBGene00001701	grd-12	V	14978507	14979983	+	0	0	?	?	?	?	?
WBGene00001702	grd-13	IV	3438312	3439502	+	1	14	1.22474	11.431	6.32785	3.22236	THR
WBGene00001703	grd-14	X	8499664	8501037	+	8	30	9.79796	24.4949	17.1464	1.32193	FALSE
WBGene00001704	grd-15	I	13564567	13566312	+	0	2	?	?	?	?	?
WBGene00001705	grd-16	IV	2476700	2480218	+	0	0	?	?	?	?	?
WBGene00001706	grd-17	V	16990810	16991459	+	2	2	2.44949	1.63299	2.04124	-0.584937	FALSE
WBGene00001707	grh-1	I	1259489	1268155	-	1	0	?	?	?	?	?
WBGene00001708	grk-1	X	9991326	9999178	-	78	73	95.5301	59.6043	77.5672	-0.680537	FALSE
WBGene00001709	grk-2	III	676122	680047	+	2	0	?	?	?	?	?
WBGene00001710	grl-1	V	5530723	5533856	-	0	3	0	2.44949	1.22474	3.44248	FALSE
WBGene00001711	grl-2	V	12944861	12946853	+	0	0	?	?	?	?	?
WBGene00001712	grl-3	V	11411511	11412769	+	0	1	?	?	?	?	?
WBGene00001713	grl-4	IV	7309835	7310760	-	6	74	7.34847	60.4207	33.8846	3.03952	THR
WBGene00001714	grl-5	V	4412747	4414626	-	1	0	?	?	?	?	?
WBGene00001715	grl-6	X	6450036	6450939	-	0	0	?	?	?	?	?
WBGene00001716	grl-7	V	11344817	11347012	-	1	5	1.22474	4.08248	2.65361	1.73694	FALSE
WBGene00001717	grl-8	V	6731948	6733076	-	0	1	?	?	?	?	?
WBGene00001718	grl-9	V	6730281	6731694	-	0	1	?	?	?	?	?
WBGene00001719	grl-10	V	7774516	7775759	+	4	10	4.89898	8.16497	6.53197	0.736969	FALSE
WBGene00001720	grl-11	III	9117349	9118364	-	0	0	?	?	?	?	?
WBGene00001721	grl-12	V	8635820	8636988	-	0	0	?	?	?	?	?
WBGene00001722	grl-13	V	4362722	4364650	-	0	1	?	?	?	?	?
WBGene00001723	grl-14	V	20825681	20827740	+	0	1	?	?	?	?	?
WBGene00001724	grl-15	III	12232632	12235711	-	1	1	?	?	?	?	?
WBGene00001725	grl-16	I	572177	575119	-	3	6	3.67423	4.89898	4.28661	0.415043	FALSE
WBGene00001726	grl-17	V	13561999	13563913	-	1	0	?	?	?	?	?
WBGene00001727	grl-18	V	5485697	5488866	-	0	1	?	?	?	?	?
WBGene00001728	grl-19	IV	251970	252554	-	0	0	?	?	?	?	?
WBGene00001729	grl-20	IV	2126096	2128852	-	0	0	?	?	?	?	?
WBGene00001730	grl-21	IV	10737477	10738191	+	0	0	?	?	?	?	?
WBGene00001731	grl-22	III	5413223	5413993	-	0	3	0	2.44949	1.22474	3.44248	FALSE
WBGene00001732	grl-23	V	12575190	12576895	-	0	0	?	?	?	?	?
WBGene00001733	grl-24	IV	17475417	17475838	-	0	0	?	?	?	?	?
WBGene00001734	grl-25	III	8962295	8965690	+	0	0	?	?	?	?	?
WBGene00001735	grl-26	IV	321571	323022	-	0	0	?	?	?	?	?
WBGene00001736	grl-27	V	3575119	3575874	-	0	0	?	?	?	?	?
WBGene00001737	grl-28	V	3551346	3551865	-	0	0	?	?	?	?	?
WBGene00001738	grl-29	V	3554611	3555236	-	0	0	?	?	?	?	?
WBGene00001739	grl-30	V	3556286	3556849	+	0	0	?	?	?	?	?
WBGene00001740	gro-1	III	5265113	5267203	+	28	37	34.2929	30.2104	32.2516	-0.182859	FALSE
WBGene00001743	grp-1	III	8085705	8088448	+	259	300	317.209	244.949	281.079	-0.372951	FALSE
WBGene00001744	gars-1	III	5159729	5163627	-	318	455	389.469	371.506	380.487	-0.0681219	FALSE
WBGene00001745	gsa-1	I	1068591	1075010	+	13	26	15.9217	21.2289	18.5753	0.415042	FALSE
WBGene00001746	gsk-3	I	12819216	12825562	+	262	323	320.883	263.728	292.306	-0.282994	FALSE
WBGene00001747	gsp-1	V	10682422	10686506	+	726	1023	889.165	835.276	862.22	-0.0901973	FALSE
WBGene00001748	gsp-2	III	7336587	7338761	+	784	1240	960.2	1012.46	986.328	0.0764526	FALSE
WBGene00001749	gst-1	III	9058904	9060183	+	1235	1532	1512.56	1250.87	1381.72	-0.274057	FALSE
WBGene00001750	gst-2	IV	10140330	10141513	-	0	0	?	?	?	?	?
WBGene00001751	gst-3	IV	10139380	10140243	-	1	1	?	?	?	?	?
WBGene00001752	gst-4	IV	10142162	10143101	+	3	17	3.67423	13.8804	8.77734	1.91753	FALSE
WBGene00001753	gst-5	II	10950350	10951606	+	0	10	0	8.16497	4.08248	5.17952	FALSE
WBGene00001754	gst-6	II	4879885	4881110	+	0	5	0	4.08248	2.04124	4.17947	FALSE
WBGene00001755	gst-7	II	4882071	4883361	+	430	671	526.64	547.869	537.255	0.0570143	FALSE
WBGene00001756	gst-8	II	4883749	4884602	+	1	0	?	?	?	?	?
WBGene00001757	gst-9	II	4891580	4893574	+	1	7	1.22474	5.71548	3.47011	2.22236	FALSE
WBGene00001758	gst-10	V	2561690	2564708	+	8	56	9.79796	45.7238	27.7609	2.22239	THR
WBGene00001759	gst-11	X	3632555	3633747	-	0	2	?	?	?	?	?
WBGene00001760	gst-12	II	13616685	13617937	-	10	12	12.2474	9.79796	11.0227	-0.321918	FALSE
WBGene00001761	gst-13	II	9231497	9232341	+	1	38	1.22474	31.0269	16.1258	4.66293	THR
WBGene00001762	gst-14	II	13614851	13616100	-	0	0	?	?	?	?	?
WBGene00001763	gst-15	II	13611771	13613152	-	3	2	3.67423	1.63299	2.65361	-1.16989	FALSE
WBGene00001764	gst-16	II	13622965	13624433	-	17	26	20.8207	21.2289	21.0248	0.0280198	FALSE
WBGene00001765	gst-17	II	13628059	13628798	-	0	0	?	?	?	?	?
WBGene00001766	gst-18	II	13629799	13630887	-	0	0	?	?	?	?	?
WBGene00001767	gst-19	II	13625544	13627141	-	0	0	?	?	?	?	?
WBGene00001768	gst-20	II	13608185	13609780	-	13	67	15.9217	54.7053	35.3135	1.78069	FALSE
WBGene00001769	gst-21	V	1730759	1732000	-	2	2	2.44949	1.63299	2.04124	-0.584937	FALSE
WBGene00001770	gst-22	V	16231034	16232282	-	1	11	1.22474	8.98146	5.1031	2.87444	FALSE
WBGene00001771	gst-23	V	3243295	3244494	+	0	1	?	?	?	?	?
WBGene00001772	gst-24	II	13610443	13611342	-	6	11	7.34847	8.98146	8.16497	0.289514	FALSE
WBGene00001773	gst-25	I	1451122	1453077	-	1	1	?	?	?	?	?
WBGene00001774	gst-26	II	15163808	15164584	-	9	46	11.0227	37.5588	24.2908	1.76867	FALSE
WBGene00001775	gst-27	II	15164885	15165726	-	17	66	20.8207	53.8888	37.3547	1.37197	FALSE
WBGene00001776	gst-28	II	15166195	15167406	-	1	31	1.22474	25.3114	13.2681	4.3692	THR
WBGene00001777	gst-29	II	15168538	15169860	-	0	2	?	?	?	?	?
WBGene00001778	gst-30	II	4933883	4935021	-	1	7	1.22474	5.71548	3.47011	2.22236	FALSE
WBGene00001779	gst-31	II	15174271	15174965	-	1	1	?	?	?	?	?
WBGene00001780	gst-32	II	15177372	15178594	-	4	1	4.89898	0.816497	2.85774	-2.5849	FALSE
WBGene00001781	gst-33	V	3467453	3468501	-	0	0	?	?	?	?	?
WBGene00001782	gst-34	II	15179971	15183232	-	0	0	?	?	?	?	?
WBGene00001783	gst-35	II	15183809	15185385	-	0	1	?	?	?	?	?
WBGene00001784	gst-36	X	9861650	9862955	-	6	56	7.34847	45.7238	26.5361	2.63743	THR
WBGene00001785	gst-37	V	1921621	1922381	+	0	0	?	?	?	?	?
WBGene00001786	gst-38	V	15915168	15916079	-	0	7	0	5.71548	2.85774	4.66492	FALSE
WBGene00001787	gst-39	II	15171151	15171912	-	2	24	2.44949	19.5959	11.0227	2.99998	THR
WBGene00001788	gst-40	IV	760610	762342	+	1	0	?	?	?	?	?
WBGene00001789	gst-41	V	7398465	7399302	-	4	3	4.89898	2.44949	3.67423	-0.999973	FALSE
WBGene00001790	gst-42	X	11726270	11727897	-	3	33	3.67423	26.9444	15.3093	2.87446	THR
WBGene00001791	gst-43	I	2901335	2903005	+	23	50	28.1691	40.8248	34.497	0.535335	FALSE
WBGene00001792	gst-44	V	16390934	16392406	+	12	16	14.6969	13.0639	13.8804	-0.169917	FALSE
WBGene00001793	gsy-1	II	12866448	12878104	-	380	429	465.403	350.277	407.84	-0.409983	FALSE
WBGene00001794	gta-1	IV	10180660	10183959	+	39	324	47.765	264.545	156.155	2.46949	THR
WBGene00001795	gtl-1	IV	11248902	11259465	-	1	9	1.22474	7.34847	4.28661	2.58493	FALSE
WBGene00001796	gtl-2	IV	11273483	11281924	+	0	3	0	2.44949	1.22474	3.44248	FALSE
WBGene00001803	lite-1	X	6226131	6230701	-	0	1	?	?	?	?	?
WBGene00001804	gur-3	X	10402526	10406303	-	0	0	?	?	?	?	?
WBGene00001805	gur-4	II	14104773	14110651	+	1	1	?	?	?	?	?
WBGene00001806	gur-5	II	5285329	5288931	+	0	0	?	?	?	?	?
WBGene00001808	gut-2	V	13497704	13498820	+	428	573	524.191	467.853	496.022	-0.164037	FALSE
WBGene00001811	haf-1	IV	17376427	17379317	+	11	7	13.4722	5.71548	9.59383	-1.23702	FALSE
WBGene00001812	haf-2	II	7353578	7356426	-	487	495	596.451	404.166	500.308	-0.561455	FALSE
WBGene00001813	haf-3	V	15760448	15766172	-	348	447	426.211	364.974	395.593	-0.223774	FALSE
WBGene00001814	haf-4	I	489984	496154	+	3	17	3.67423	13.8804	8.77734	1.91753	FALSE
WBGene00001815	hmt-1	III	11091553	11099951	-	113	110	138.396	89.8146	114.105	-0.623779	FALSE
WBGene00001816	haf-6	I	1162877	1175868	-	28	38	34.2929	31.0269	32.6599	-0.144385	FALSE
WBGene00001817	haf-7	V	14773357	14777331	+	2	0	?	?	?	?	?
WBGene00001818	haf-8	IV	14694032	14699940	-	0	1	?	?	?	?	?
WBGene00001819	haf-9	I	6081782	6085962	+	5	17	6.12372	13.8804	10.0021	1.18057	FALSE
WBGene00001820	ham-1	IV	12542034	12545724	+	7	8	8.57321	6.53197	7.55259	-0.392305	FALSE
WBGene00001821	ham-2	X	4554691	4559386	+	1	7	1.22474	5.71548	3.47011	2.22236	FALSE
WBGene00001823	hap-1	III	5263943	5264996	+	87	108	106.553	88.1816	97.3672	-0.273016	FALSE
WBGene00001824	hbl-1	X	5822277	5827691	+	8	13	9.79796	10.6145	10.2062	0.115485	FALSE
WBGene00001827	hcf-1	IV	7770768	7774270	-	306	388	374.772	316.801	345.786	-0.242437	FALSE
WBGene00001828	hch-1	X	14696412	14699977	-	0	3	0	2.44949	1.22474	3.44248	FALSE
WBGene00001829	hcp-1	V	6594194	6599206	+	180	250	220.454	204.124	212.289	-0.11103	FALSE
WBGene00001830	hcp-2	V	9645840	9650309	+	563	577	689.531	471.119	580.325	-0.549525	FALSE
WBGene00001831	hcp-3	III	9615307	9616470	-	778	1024	952.852	836.092	894.472	-0.188588	FALSE
WBGene00001832	hcp-4	I	3862775	3865938	-	451	430	552.36	351.094	451.727	-0.653752	FALSE
WBGene00001833	hcp-6	I	5165091	5171314	+	332	425	406.615	347.011	376.813	-0.228682	FALSE
WBGene00001834	hda-1	V	14525389	14527413	+	555	845	679.733	689.94	684.837	0.0215017	FALSE
WBGene00001835	hda-2	II	8020779	8022561	-	228	257	279.242	209.84	244.541	-0.412227	FALSE
WBGene00001836	hda-3	I	11912791	11917719	-	130	156	159.217	127.373	143.295	-0.321926	FALSE
WBGene00001837	hda-4	X	16729559	16744698	+	11	7	13.4722	5.71548	9.59383	-1.23702	FALSE
WBGene00001838	hda-10	II	13882705	13888037	+	120	158	146.969	129.006	137.988	-0.188071	FALSE
WBGene00001839	hdl-1	IV	11946106	11949817	-	0	1	?	?	?	?	?
WBGene00001840	hel-1	II	8326849	8328870	-	1381	1791	1691.37	1462.35	1576.86	-0.20991	FALSE
WBGene00001841	hen-1	X	7116205	7116996	-	0	3	0	2.44949	1.22474	3.44248	FALSE
WBGene00001842	her-1	V	9697129	9701552	+	0	0	?	?	?	?	?
WBGene00001843	hgo-1	I	9049459	9055446	-	0	19	0	15.5134	7.75672	6.10554	THR
WBGene00001844	hid-1	X	2489044	2494338	+	27	24	33.0681	19.5959	26.332	-0.754881	FALSE
WBGene00001851	hif-1	V	20780413	20785258	+	57	98	69.8105	80.0167	74.9136	0.19686	FALSE
WBGene00001852	hil-1	V	14949777	14952792	+	15	23	18.3712	18.7794	18.5753	0.0317147	FALSE
WBGene00001853	hil-2	IV	6294240	6295220	+	461	707	564.607	577.263	570.935	0.0319816	FALSE
WBGene00001854	hil-3	X	8159154	8160086	+	51	86	62.462	70.2187	66.3403	0.168879	FALSE
WBGene00001855	hil-4	V	4754313	4755473	+	3664	4693	4487.47	3831.82	4159.64	-0.227871	FALSE
WBGene00001856	hil-5	I	5774585	5775610	+	3375	4426	4133.51	3613.81	3873.66	-0.193846	FALSE
WBGene00001857	hil-6	V	2030657	2031475	-	0	0	?	?	?	?	?
WBGene00001858	hil-7	IV	6646034	6646939	+	24	19	29.3939	15.5134	22.4537	-0.921989	FALSE
WBGene00001859	hil-8	I	5463480	5469627	-	0	2	?	?	?	?	?
WBGene00001860	him-1	I	4951334	4957667	-	352	507	431.11	413.964	422.537	-0.0585514	FALSE
WBGene00001862	him-3	IV	6977519	6978943	+	849	997	1039.81	814.047	926.928	-0.353133	FALSE
WBGene00001863	him-4	X	9717626	9753764	+	4	35	4.89898	28.5774	16.7382	2.54431	THR
WBGene00001864	him-5	V	14090814	14092432	+	104	205	127.373	167.382	147.378	0.394079	FALSE
WBGene00001865	him-6	IV	12490791	12495293	+	301	353	368.648	288.223	328.436	-0.355057	FALSE
WBGene00001867	him-8	IV	10561914	10563974	+	121	165	148.194	134.722	141.458	-0.137502	FALSE
WBGene00001869	him-10	III	5803260	5805250	+	202	264	247.398	215.555	231.477	-0.198779	FALSE
WBGene00001872	him-14	II	7065027	7069966	-	67	78	82.0579	63.6867	72.8723	-0.365647	FALSE
WBGene00001874	him-17	V	13176711	13180187	+	425	532	520.517	434.376	477.446	-0.260998	FALSE
WBGene00001875	his-1	V	16042520	16042831	+	0	2	?	?	?	?	?
WBGene00001876	his-2	V	16041828	16042283	-	0	2	?	?	?	?	?
WBGene00001877	his-3	V	16040794	16041191	+	4	29	4.89898	23.6784	14.2887	2.27301	FALSE
WBGene00001878	his-4	V	16040091	16040516	-	3	5	3.67423	4.08248	3.87836	0.152013	FALSE
WBGene00001879	his-5	V	8535204	8535582	+	0	0	?	?	?	?	?
WBGene00001880	his-6	V	8534567	8534977	-	0	1	?	?	?	?	?
WBGene00001881	his-7	V	8533379	8533762	+	0	0	?	?	?	?	?
WBGene00001882	his-8	V	8532715	8533086	-	0	0	?	?	?	?	?
WBGene00001883	his-9	II	13823648	13824058	+	0	0	?	?	?	?	?
WBGene00001884	his-10	II	13823064	13823375	-	0	0	?	?	?	?	?
WBGene00001885	his-11	II	13821778	13822314	+	15	17	18.3712	13.8804	16.1258	-0.404382	FALSE
WBGene00001886	his-12	II	13821198	13821581	-	0	0	?	?	?	?	?
WBGene00001887	his-13	II	13820210	13820620	+	0	0	?	?	?	?	?
WBGene00001888	his-14	II	13819626	13819937	-	0	0	?	?	?	?	?
WBGene00001889	his-15	II	13818371	13818739	+	0	0	?	?	?	?	?
WBGene00001890	his-16	II	13817759	13818143	-	0	1	?	?	?	?	?
WBGene00001891	his-17	V	8897525	8897992	-	0	3	0	2.44949	1.22474	3.44248	FALSE
WBGene00001892	his-18	V	8898195	8898645	+	0	0	?	?	?	?	?
WBGene00001893	his-19	V	8895765	8896148	+	0	0	?	?	?	?	?
WBGene00001894	his-20	V	8895101	8895472	-	0	0	?	?	?	?	?
WBGene00001895	his-21	V	8891883	8892266	-	0	0	?	?	?	?	?
WBGene00001896	his-22	V	8892559	8892930	+	0	0	?	?	?	?	?
WBGene00001898	his-24	X	14490107	14491111	+	82	373	100.429	304.553	202.491	1.60052	THR
WBGene00001899	his-25	II	13824616	13825259	-	12	49	14.6969	40.0083	27.3526	1.44479	FALSE
WBGene00001900	his-26	II	13825532	13825843	+	0	0	?	?	?	?	?
WBGene00001901	his-27	V	8890038	8890448	+	0	0	?	?	?	?	?
WBGene00001902	his-28	V	8889488	8889799	-	0	0	?	?	?	?	?
WBGene00001903	his-29	IV	8331044	8331412	-	0	0	?	?	?	?	?
WBGene00001904	his-30	IV	8331666	8332049	+	0	0	?	?	?	?	?
WBGene00001905	his-31	IV	8333672	8334005	-	0	0	?	?	?	?	?
WBGene00001906	his-32	IV	8334298	8334765	+	10	25	12.2474	20.4124	16.3299	0.736969	FALSE
WBGene00001907	his-33	IV	8335335	8335718	-	0	0	?	?	?	?	?
WBGene00001908	his-34	IV	8335972	8336340	+	0	0	?	?	?	?	?
WBGene00001909	his-35	V	9544651	9545288	-	268	416	328.232	339.663	333.947	0.0493889	FALSE
WBGene00001910	C50F4.6	V	9546092	9546838	+	55	76	67.361	62.0537	64.7074	-0.118392	FALSE
WBGene00001911	his-37	V	9547066	9547609	+	135	237	165.341	193.51	179.425	0.226966	FALSE
WBGene00001912	his-38	X	7309564	7309889	-	1	2	1.22474	1.63299	1.42887	0.41503	FALSE
WBGene00001913	his-39	V	8536314	8536716	+	0	0	?	?	?	?	?
WBGene00001914	his-40	X	7310110	7310580	+	4	5	4.89898	4.08248	4.49073	-0.26302	FALSE
WBGene00001915	his-41	V	9545522	9546265	+	1	18	1.22474	14.6969	7.96084	3.58493	THR
WBGene00001916	his-42	II	13828287	13828697	-	0	0	?	?	?	?	?
WBGene00001917	his-43	II	13827326	13827709	+	0	0	?	?	?	?	?
WBGene00001918	his-44	II	13826730	13827098	-	0	0	?	?	?	?	?
WBGene00001919	his-45	IV	11326557	11327220	+	5	11	6.12372	8.98146	7.55259	0.552546	FALSE
WBGene00001920	his-46	IV	11326018	11326329	-	0	0	?	?	?	?	?
WBGene00001921	his-47	IV	11323885	11324470	-	24	24	29.3939	19.5959	24.4949	-0.584956	FALSE
WBGene00001922	his-48	IV	11324719	11325222	+	21	44	25.7196	35.9258	30.8227	0.482155	FALSE
WBGene00001923	his-49	V	8847943	8848353	+	0	0	?	?	?	?	?
WBGene00001924	his-50	V	8847393	8847704	-	0	0	?	?	?	?	?
WBGene00001925	his-51	V	8849788	8850171	-	0	0	?	?	?	?	?
WBGene00001926	his-52	V	8850464	8850835	+	0	0	?	?	?	?	?
WBGene00001927	his-53	V	8853670	8854053	+	0	0	?	?	?	?	?
WBGene00001928	his-54	V	8853006	8853431	-	0	0	?	?	?	?	?
WBGene00001929	his-55	IV	11337853	11338263	-	0	0	?	?	?	?	?
WBGene00001930	his-56	IV	11338522	11338833	+	0	0	?	?	?	?	?
WBGene00001931	his-57	IV	11340412	11341495	+	0	3	0	2.44949	1.22474	3.44248	FALSE
WBGene00001932	his-58	IV	11339634	11340132	-	6	8	7.34847	6.53197	6.94022	-0.169914	FALSE
WBGene00001933	his-59	IV	7488217	7489142	+	33	51	40.4166	41.6413	41.029	0.0430722	FALSE
WBGene00001934	his-60	IV	7487567	7488010	-	104	122	127.373	99.6126	113.493	-0.354663	FALSE
WBGene00001935	his-61	IV	7485748	7486217	-	44	75	53.8888	61.2372	57.563	0.184427	FALSE
WBGene00001936	his-62	IV	7486535	7487173	+	51	61	62.462	49.8063	56.1341	-0.326647	FALSE
WBGene00001937	his-63	IV	11406387	11406893	-	0	0	?	?	?	?	?
WBGene00001938	his-64	IV	11407100	11407496	+	57	99	69.8105	80.8332	75.3218	0.211506	FALSE
WBGene00001939	his-65	IV	11401092	11401475	+	0	0	?	?	?	?	?
WBGene00001940	his-66	IV	11400415	11400786	-	0	0	?	?	?	?	?
WBGene00001941	his-67	I	9988346	9988796	-	98	136	120.025	111.044	115.534	-0.112208	FALSE
WBGene00001942	his-68	I	9989101	9989615	+	289	411	353.951	335.58	344.766	-0.0768927	FALSE
WBGene00001943	his-69	III	4058272	4058743	-	0	1	?	?	?	?	?
WBGene00001944	his-70	III	4059715	4060119	-	4	1	4.89898	0.816497	2.85774	-2.5849	FALSE
WBGene00001945	his-71	X	7981381	7982070	-	26	54	31.8434	44.0908	37.9671	0.469488	FALSE
WBGene00001946	his-72	III	12367474	12369050	-	2202	3316	2696.89	2707.5	2702.2	0.00566741	FALSE
WBGene00001947	his-73	II	13183450	13183845	+	0	3	0	2.44949	1.22474	3.44248	FALSE
WBGene00001948	hlh-1	II	4518560	4522457	+	0	2	?	?	?	?	?
WBGene00001949	hlh-2	I	7190848	7193916	-	130	129	159.217	105.328	132.272	-0.596101	FALSE
WBGene00001950	hlh-3	II	9086608	9087917	+	5	7	6.12372	5.71548	5.9196	-0.0995242	FALSE
WBGene00001951	hlh-4	III	9737471	9738839	-	0	1	?	?	?	?	?
WBGene00001952	hlh-6	II	9613463	9614812	-	1	2	1.22474	1.63299	1.42887	0.41503	FALSE
WBGene00001953	hlh-8	X	8116636	8120106	+	0	0	?	?	?	?	?
WBGene00001954	hlh-10	V	9280702	9282154	-	0	0	?	?	?	?	?
WBGene00001955	hlh-11	III	9622147	9626537	+	30	64	36.7423	52.2558	44.4991	0.50815	FALSE
WBGene00001956	hlh-12	IV	8478577	8479446	-	0	1	?	?	?	?	?
WBGene00001957	hlh-13	X	4249249	4250764	+	0	0	?	?	?	?	?
WBGene00001958	hlh-14	II	5737790	5738880	-	5	6	6.12372	4.89898	5.51135	-0.321914	FALSE
WBGene00001959	hlh-15	X	2412969	2413288	-	0	0	?	?	?	?	?
WBGene00001960	hlh-16	I	8767019	8768028	-	0	0	?	?	?	?	?
WBGene00001961	hlh-17	IV	16254776	16256263	+	1	0	?	?	?	?	?
WBGene00001962	hlh-19	X	555788	557191	-	0	0	?	?	?	?	?
WBGene00001963	btb-1	III	185652	186922	+	9	4	11.0227	3.26599	7.14435	-1.75486	FALSE
WBGene00001964	hlh-25	II	5535240	5536149	+	0	0	?	?	?	?	?
WBGene00001965	hlh-26	II	5532857	5533738	-	0	0	?	?	?	?	?
WBGene00001966	hlh-27	II	5539081	5540211	-	0	0	?	?	?	?	?
WBGene00001967	hlh-28	X	17551057	17551877	+	0	0	?	?	?	?	?
WBGene00001968	hlh-29	X	17547817	17548637	-	0	0	?	?	?	?	?
WBGene00001971	hmg-1.1	II	14250695	14251448	+	1617	4076	1980.41	3328.04	2654.23	0.748873	FALSE
WBGene00001972	hmg-1.2	III	6280383	6283119	+	485	576	594.001	470.302	532.152	-0.336878	FALSE
WBGene00001973	hmg-3	I	5815056	5818125	-	1000	1027	1224.74	838.542	1031.64	-0.546525	FALSE
WBGene00001974	hmg-4	III	7379142	7381596	-	323	356	395.593	290.673	343.133	-0.444618	FALSE
WBGene00001975	hmg-5	IV	7644890	7646219	-	454	536	556.034	437.642	496.838	-0.345421	FALSE
WBGene00001976	hmg-11	II	4672798	4673747	+	40	98	48.9898	80.0167	64.5032	0.707821	FALSE
WBGene00001977	hmg-12	II	11916513	11918319	+	3074	3818	3764.87	3117.38	3441.12	-0.272262	FALSE
WBGene00001978	hmp-1	V	11845877	11852165	+	394	468	482.549	382.12	432.335	-0.336649	FALSE
WBGene00001979	hmp-2	I	14738882	14742666	+	226	275	276.792	224.537	250.664	-0.301852	FALSE
WBGene00001980	hmr-1	I	11075758	11134667	-	365	469	447.032	382.937	414.984	-0.22327	FALSE
WBGene00001981	hnd-1	X	11684704	11685778	+	8	9	9.79796	7.34847	8.57321	-0.415026	FALSE
WBGene00001983	hoe-1	IV	4739262	4744269	-	169	190	206.982	155.134	181.058	-0.415985	FALSE
WBGene00001984	hog-1	X	5852034	5854254	-	0	0	?	?	?	?	?
WBGene00001985	hop-1	I	4208515	4210340	-	259	394	317.209	321.7	319.454	0.0202819	FALSE
WBGene00001986	hot-1	V	14621141	14629387	+	2	1	2.44949	0.816497	1.63299	-1.5849	FALSE
WBGene00001987	hot-2	V	19174806	19187899	+	0	2	?	?	?	?	?
WBGene00001988	hot-3	II	13930525	13931997	-	1	3	1.22474	2.44949	1.83712	0.99998	FALSE
WBGene00001989	hot-4	III	6220554	6224444	+	2	1	2.44949	0.816497	1.63299	-1.5849	FALSE
WBGene00001990	hot-5	I	8683220	8687109	-	0	2	?	?	?	?	?
WBGene00001991	hot-6	V	11021062	11022874	-	0	1	?	?	?	?	?
WBGene00001992	hot-7	II	14209904	14213102	+	0	1	?	?	?	?	?
WBGene00001993	hpd-1	III	10535526	10537683	+	4	100	4.89898	81.6497	43.2743	4.05888	THR
WBGene00001994	hpk-1	X	4210654	4217290	-	97	153	118.8	124.924	121.862	0.0725142	FALSE
WBGene00001995	hpl-1	X	13245390	13247044	+	27	22	33.0681	17.9629	25.5155	-0.880411	FALSE
WBGene00001996	hpl-2	III	10752263	10755523	-	615	949	753.218	774.855	764.037	0.0408597	FALSE
WBGene00001997	hpr-9	III	10621541	10626383	+	83	112	101.654	91.4476	96.5507	-0.152645	FALSE
WBGene00001998	hpr-17	II	13153461	13157047	-	184	184	225.353	150.235	187.794	-0.584961	FALSE
WBGene00001999	hrp-1	IV	3336924	3338867	-	1934	2366	2368.66	1931.83	2150.24	-0.2941	FALSE
WBGene00002000	hrp-2	I	12060276	12064897	-	205	311	251.073	253.93	252.502	0.0163292	FALSE
WBGene00002001	hars-1	IV	10858957	10861296	+	431	559	527.865	456.422	492.143	-0.209801	FALSE
WBGene00002002	hsb-1	IV	12565993	12567228	-	261	393	319.658	320.883	320.271	0.0055179	FALSE
WBGene00002003	hse-5	III	4345339	4350079	+	298	396	364.974	323.333	344.153	-0.174773	FALSE
WBGene00002004	hsf-1	I	11953511	11961984	-	357	486	437.234	396.817	417.026	-0.139929	FALSE
WBGene00002005	hsp-1	IV	17278959	17281335	+	10882	14406	13327.7	11762.4	12545.1	-0.180236	FALSE
WBGene00002006	hsp-2	X	3293290	3294369	+	0	0	?	?	?	?	?
WBGene00002007	hsp-3	X	6089028	6092124	-	507	738	620.946	602.574	611.76	-0.0433268	FALSE
WBGene00002008	hsp-4	II	7350119	7352636	-	397	1015	486.224	828.744	657.484	0.769307	FALSE
WBGene00002010	hsp-6	V	4824138	4826760	-	267	645	327.007	526.64	426.824	0.687498	FALSE
WBGene00002011	hsp-12.2	III	8138090	8139631	+	33	56	40.4166	45.7238	43.0702	0.178002	FALSE
WBGene00002012	hsp-12.3	IV	9444788	9445324	-	1	1	?	?	?	?	?
WBGene00002013	hsp-12.6	IV	9446385	9446980	-	0	2	?	?	?	?	?
WBGene00002015	hsp-16.1	V	9087293	9087782	-	0	0	?	?	?	?	?
WBGene00002016	hsp-16.2	V	1804334	1804971	-	23	38	28.1691	31.0269	29.598	0.139407	FALSE
WBGene00002017	hsp-16.11	V	9090077	9090604	+	0	0	?	?	?	?	?
WBGene00002018	hsp-16.41	V	1805233	1805875	+	46	41	56.3383	33.4764	44.9073	-0.750968	FALSE
WBGene00002019	hsp-16.48	V	9088131	9088617	+	0	0	?	?	?	?	?
WBGene00002020	hsp-16.49	V	9089280	9089766	-	0	0	?	?	?	?	?
WBGene00002021	hsp-17	V	8384774	8385927	-	3	19	3.67423	15.5134	9.59383	2.078	FALSE
WBGene00002023	hsp-25	X	6034092	6039496	-	59	153	72.2599	124.924	98.592	0.789784	FALSE
WBGene00002024	hsp-43	X	6233149	6235541	-	19	201	23.2702	164.116	93.693	2.81816	THR
WBGene00002025	hsp-60	III	1619742	1625920	+	2435	3065	2982.25	2502.56	2742.41	-0.252997	FALSE
WBGene00002026	hsp-70	I	9320361	9322511	-	18	16	22.0454	13.0639	17.5547	-0.754878	FALSE
WBGene00002027	hsr-9	I	9626260	9630847	+	872	1193	1067.98	974.08	1021.03	-0.132768	FALSE
WBGene00002028	hst-1	IV	8688273	8691513	-	177	175	216.78	142.887	179.833	-0.601355	FALSE
WBGene00002029	hst-2	X	11204109	11207091	-	52	34	63.6867	27.7609	45.7238	-1.19793	FALSE
WBGene00002030	hst-3.1	II	6165721	6169231	-	0	0	?	?	?	?	?
WBGene00002031	hst-6	X	5275567	5278517	+	42	54	51.4393	44.0908	47.765	-0.222389	FALSE
WBGene00002032	htp-1	IV	5390190	5391557	-	578	631	707.903	515.209	611.556	-0.458391	FALSE
WBGene00002033	htp-2	IV	6419507	6420901	+	241	357	295.164	291.489	293.326	-0.0180706	FALSE
WBGene00002034	htp-3	I	4827072	4829796	+	274	496	335.58	404.982	370.281	0.271203	FALSE
WBGene00002035	hum-1	I	8845807	8851118	-	224	226	274.343	184.528	229.436	-0.572137	FALSE
WBGene00002036	hum-2	V	9386154	9400068	+	520	555	636.867	453.156	545.011	-0.490985	FALSE
WBGene00002037	hum-4	X	11420471	11433524	-	13	21	15.9217	17.1464	16.5341	0.106921	FALSE
WBGene00002038	hum-5	III	4029111	4036840	-	5	46	6.12372	37.5588	21.8413	2.61667	THR
WBGene00002039	hum-6	X	2303082	2315398	+	8	12	9.79796	9.79796	9.79796	8.45345e-06	FALSE
WBGene00002040	hum-7	I	585820	607571	-	9	14	11.0227	11.431	11.2268	0.052475	FALSE
WBGene00002041	hum-8	IV	429211	440544	-	3	25	3.67423	20.4124	12.0433	2.47392	THR
WBGene00002042	hus-1	I	3698024	3699300	+	48	108	58.7878	88.1816	73.4847	0.584965	FALSE
WBGene00002043	hyl-1	IV	8539123	8544379	+	300	360	367.423	293.939	330.681	-0.321927	FALSE
WBGene00002044	hyl-2	X	4696785	4699461	-	63	91	77.1589	74.3012	75.7301	-0.0544454	FALSE
WBGene00002045	icd-1	II	6587576	6588679	-	5320	7907	6515.64	6456.04	6485.84	-0.013258	FALSE
WBGene00002046	icln-1	IV	9094547	9095655	-	473	656	579.304	535.622	557.463	-0.113106	FALSE
WBGene00002047	icp-1	I	2304470	2306816	-	326	377	399.267	307.819	353.543	-0.375269	FALSE
WBGene00002048	ida-1	III	5755539	5765815	+	3	9	3.67423	7.34847	5.51135	1	FALSE
WBGene00002050	ifa-1	X	11269897	11275482	+	11	31	13.4722	25.3114	19.3918	0.909805	FALSE
WBGene00002051	ifa-3	X	16267257	16270056	-	0	1	?	?	?	?	?
WBGene00002052	ifa-4	X	4912300	4915979	-	0	51	0	41.6413	20.8207	7.52976	THR
WBGene00002053	ifb-1	II	5765618	5772076	+	11	79	13.4722	64.5032	38.9877	2.25939	THR
WBGene00002054	ifb-2	II	5750190	5754141	+	21	109	25.7196	88.9981	57.3589	1.79091	THR
WBGene00002055	ifc-1	V	2881393	2883754	+	0	4	0	3.26599	1.63299	3.85752	FALSE
WBGene00002056	ifc-2	X	642161	654903	-	5	76	6.12372	62.0537	34.0887	3.34103	THR
WBGene00002057	ifd-1	X	8820707	8824448	-	3	2	3.67423	1.63299	2.65361	-1.16989	FALSE
WBGene00002058	ifd-2	X	813852	815929	-	1	2	1.22474	1.63299	1.42887	0.41503	FALSE
WBGene00002059	ife-1	III	13343442	13344616	+	1438	2275	1761.18	1857.53	1809.36	0.0768408	FALSE
WBGene00002060	ife-2	X	381381	382709	-	82	109	100.429	88.9981	94.7136	-0.174328	FALSE
WBGene00002061	ife-3	V	6589	7822	-	1383	1779	1693.82	1452.55	1573.18	-0.221697	FALSE
WBGene00002062	ife-4	X	1104212	1106247	+	43	34	52.664	27.7609	40.2125	-0.923759	FALSE
WBGene00002063	ife-5	II	12280662	12284134	+	40	109	48.9898	88.9981	68.994	0.861296	FALSE
WBGene00002064	iff-1	III	9745864	9747193	-	5582	8863	6836.53	7236.61	7036.57	0.0820508	FALSE
WBGene00002065	iff-2	II	8559393	8561352	-	147	437	180.037	356.809	268.423	0.986856	FALSE
WBGene00002066	ifg-1	II	8217231	8222201	+	304	458	372.322	373.955	373.139	0.00631459	FALSE
WBGene00002067	ifp-1	X	9675844	9680169	-	4	1	4.89898	0.816497	2.85774	-2.5849	FALSE
WBGene00002068	ify-1	II	5054089	5055335	-	1216	2307	1489.29	1883.66	1686.47	0.338913	FALSE
WBGene00002069	ikb-1	I	9685482	9688648	+	1	2	1.22474	1.63299	1.42887	0.41503	FALSE
WBGene00002070	ile-1	I	9609502	9611598	-	245	284	300.062	231.885	265.974	-0.371852	FALSE
WBGene00002071	ile-2	X	768596	770772	+	82	100	100.429	81.6497	91.0394	-0.298656	FALSE
WBGene00002072	ima-1	V	11239675	11241780	+	582	716	712.802	584.612	648.707	-0.286021	FALSE
WBGene00002073	ima-2	I	6315233	6317267	+	3773	4078	4620.96	3329.67	3975.32	-0.472812	FALSE
WBGene00002074	ima-3	IV	7558806	7561664	-	671	1021	821.804	833.643	827.723	0.0206362	FALSE
WBGene00002075	imb-1	I	4920772	4926233	-	285	294	349.052	240.05	294.551	-0.540107	FALSE
WBGene00002076	imb-2	II	14365705	14373870	+	342	332	418.863	271.077	344.97	-0.627774	FALSE
WBGene00002077	imb-3	I	310980	314989	-	1008	1134	1234.54	925.907	1080.22	-0.415037	FALSE
WBGene00002078	xpo-1	V	7805064	7814572	+	699	750	856.097	612.372	734.235	-0.483363	FALSE
WBGene00002079	xpo-2	I	318542	323352	-	627	750	767.915	612.372	690.144	-0.326537	FALSE
WBGene00002080	xpo-3	IV	7916699	7924127	-	113	142	138.396	115.943	127.169	-0.255393	FALSE
WBGene00002081	ina-1	III	9168040	9172802	-	66	52	80.8332	42.4578	61.6455	-0.928912	FALSE
WBGene00002083	inf-1	III	6930039	6931953	+	1814	2572	2221.69	2100.03	2160.86	-0.0812459	FALSE
WBGene00002084	ins-1	IV	10436708	10438410	+	2	2	2.44949	1.63299	2.04124	-0.584937	FALSE
WBGene00002085	ins-2	II	5988526	5989394	+	0	1	?	?	?	?	?
WBGene00002086	ins-3	II	5990102	5990770	-	0	5	0	4.08248	2.04124	4.17947	FALSE
WBGene00002087	ins-4	II	5996370	5997003	+	1	2	1.22474	1.63299	1.42887	0.41503	FALSE
WBGene00002088	ins-5	II	5998443	5999019	+	10	9	12.2474	7.34847	9.79796	-0.736952	FALSE
WBGene00002089	ins-6	II	6000491	6001013	+	3	12	3.67423	9.79796	6.7361	1.41503	FALSE
WBGene00002090	ins-7	IV	9682011	9682928	-	1	7	1.22474	5.71548	3.47011	2.22236	FALSE
WBGene00002091	ins-8	IV	9680387	9680941	-	0	1	?	?	?	?	?
WBGene00002092	ins-9	X	8866238	8866640	-	0	0	?	?	?	?	?
WBGene00002093	ins-10	V	14033995	14034341	+	0	0	?	?	?	?	?
WBGene00002094	ins-11	II	5556761	5557088	+	0	0	?	?	?	?	?
WBGene00002095	ins-12	II	5554617	5555306	+	0	0	?	?	?	?	?
WBGene00002096	ins-13	II	5544585	5544851	-	1	4	1.22474	3.26599	2.24537	1.41501	FALSE
WBGene00002097	ins-14	II	6745433	6745871	-	0	1	?	?	?	?	?
WBGene00002098	ins-15	II	6744339	6744735	-	0	0	?	?	?	?	?
WBGene00002099	ins-16	III	2060673	2060957	-	0	0	?	?	?	?	?
WBGene00002100	ins-17	III	4476888	4477583	-	21	54	25.7196	44.0908	34.9052	0.77761	FALSE
WBGene00002101	ins-18	I	8147427	8149712	+	0	6	0	4.89898	2.44949	4.44252	FALSE
WBGene00002102	ins-19	II	3126032	3126441	-	0	3	0	2.44949	1.22474	3.44248	FALSE
WBGene00002103	ins-20	II	6010844	6011321	+	1	3	1.22474	2.44949	1.83712	0.99998	FALSE
WBGene00002104	ins-21	III	10023804	10024120	+	0	0	?	?	?	?	?
WBGene00002105	ins-22	III	10026289	10026673	+	2	1	2.44949	0.816497	1.63299	-1.5849	FALSE
WBGene00002106	ins-23	III	10028247	10028600	+	4	3	4.89898	2.44949	3.67423	-0.999973	FALSE
WBGene00002107	ins-24	I	14031148	14031667	-	1	7	1.22474	5.71548	3.47011	2.22236	FALSE
WBGene00002108	ins-25	I	14020364	14021155	+	0	0	?	?	?	?	?
WBGene00002109	ins-26	I	14037150	14037803	-	0	6	0	4.89898	2.44949	4.44252	FALSE
WBGene00002110	ins-27	I	14026649	14027569	+	4	17	4.89898	13.8804	9.38971	1.5025	FALSE
WBGene00002111	ins-28	I	14012442	14013612	-	2	12	2.44949	9.79796	6.12372	1.99999	FALSE
WBGene00002112	ins-29	I	14018803	14019686	+	1	3	1.22474	2.44949	1.83712	0.99998	FALSE
WBGene00002113	ins-30	I	14034954	14036040	-	0	6	0	4.89898	2.44949	4.44252	FALSE
WBGene00002114	ins-31	II	3127041	3127811	+	0	0	?	?	?	?	?
WBGene00002115	ins-32	II	3802959	3803324	-	0	0	?	?	?	?	?
WBGene00002116	ins-33	I	13637847	13639311	-	0	1	?	?	?	?	?
WBGene00002117	ins-34	IV	14106584	14107659	+	16	31	19.5959	25.3114	22.4537	0.369238	FALSE
WBGene00002118	ins-35	V	20375540	20376299	+	1	1	?	?	?	?	?
WBGene00002119	ins-36	I	11212426	11215091	-	0	2	?	?	?	?	?
WBGene00002120	ins-37	II	13835102	13835665	-	5	0	6.12372	0	3.06186	-5.34941	FALSE
WBGene00002121	ins-38	II	5530501	5530928	+	0	0	?	?	?	?	?
WBGene00002123	inx-1	X	6943740	6956399	-	1	7	1.22474	5.71548	3.47011	2.22236	FALSE
WBGene00002124	inx-2	X	11294962	11296731	-	122	86	149.419	70.2187	109.819	-1.08943	FALSE
WBGene00002125	inx-3	X	5996156	5998251	+	205	209	251.073	170.648	210.86	-0.557082	FALSE
WBGene00002127	inx-5	X	8299827	8302382	-	10	19	12.2474	15.5134	13.8804	0.341043	FALSE
WBGene00002128	inx-6	IV	12746584	12749721	+	2	0	?	?	?	?	?
WBGene00002129	inx-7	IV	5943981	5946679	-	72	79	88.1816	64.5032	76.3424	-0.451104	FALSE
WBGene00002130	inx-8	IV	11673816	11675638	+	391	660	478.875	538.888	508.881	0.170336	FALSE
WBGene00002131	inx-9	IV	11676352	11678496	+	74	89	90.6311	72.6682	81.6497	-0.31868	FALSE
WBGene00002132	inx-10	V	9204703	9207467	-	10	19	12.2474	15.5134	13.8804	0.341043	FALSE
WBGene00002133	inx-11	V	12487266	12493262	+	27	53	33.0681	43.2743	38.1712	0.388074	FALSE
WBGene00002134	inx-12	I	3755470	3759073	-	60	102	73.4847	83.2827	78.3837	0.180574	FALSE
WBGene00002135	inx-13	I	3748524	3753958	-	48	97	58.7878	79.2002	68.994	0.42999	FALSE
WBGene00002136	inx-14	I	7349976	7352197	-	497	609	608.698	497.246	552.972	-0.291765	FALSE
WBGene00002137	inx-15	I	4159014	4161113	-	1	14	1.22474	11.431	6.32785	3.22236	THR
WBGene00002138	inx-16	I	4162035	4165015	+	0	1	?	?	?	?	?
WBGene00002139	inx-17	I	4165135	4167059	+	1	9	1.22474	7.34847	4.28661	2.58493	FALSE
WBGene00002140	inx-18	IV	606361	614026	+	0	0	?	?	?	?	?
WBGene00002141	inx-19	I	2451908	2464637	-	0	0	?	?	?	?	?
WBGene00002142	inx-20	I	9874698	9879119	+	1	1	?	?	?	?	?
WBGene00002143	inx-21	I	3611909	3618318	+	172	217	210.656	177.18	193.918	-0.249675	FALSE
WBGene00002144	inx-22	I	3608395	3611844	+	572	644	700.554	525.824	613.189	-0.413916	FALSE
WBGene00002146	ipp-5	X	6031469	6034510	+	4	14	4.89898	11.431	8.16497	1.22239	FALSE
WBGene00002147	ire-1	II	8112266	8124840	-	197	258	241.275	210.656	225.965	-0.195786	FALSE
WBGene00002148	gon-14	V	6606435	6611158	-	270	392	330.681	320.067	325.374	-0.0470674	FALSE
WBGene00002149	irk-1	X	6766579	6772946	-	0	0	?	?	?	?	?
WBGene00002150	irk-2	X	702974	710007	-	0	1	?	?	?	?	?
WBGene00002151	irk-3	X	14353309	14359065	-	4	3	4.89898	2.44949	3.67423	-0.999973	FALSE
WBGene00002152	iars-1	IV	10368607	10373136	+	204	220	249.848	179.629	214.739	-0.476027	FALSE
WBGene00002153	iars-2	I	10179840	10183997	+	77	100	94.3054	81.6497	87.9775	-0.207891	FALSE
WBGene00002162	isp-1	IV	8133789	8136055	-	1250	1947	1530.93	1589.72	1560.32	0.0543627	FALSE
WBGene00002163	ist-1	X	7132207	7139665	+	7	6	8.57321	4.89898	6.7361	-0.807338	FALSE
WBGene00002169	isw-1	III	6703993	6710055	-	662	894	810.781	729.948	770.365	-0.151518	FALSE
WBGene00002173	itr-1	IV	7675174	7696923	+	10	31	12.2474	25.3114	18.7794	1.04731	FALSE
WBGene00002174	itx-1	I	2802822	2815786	+	2	7	2.44949	5.71548	4.08248	1.22239	FALSE
WBGene00002175	jac-1	IV	15997665	16026847	-	36	32	44.0908	26.1279	35.1094	-0.754882	FALSE
WBGene00002176	jip-1	II	1326995	1350136	+	6	4	7.34847	3.26599	5.30723	-1.1699	FALSE
WBGene00002177	jkk-1	X	5368468	5372059	+	0	0	?	?	?	?	?
WBGene00002178	jnk-1	IV	6957641	6963716	+	1	8	1.22474	6.53197	3.87836	2.41501	FALSE
WBGene00002179	jph-1	I	7946222	7951593	-	6	17	7.34847	13.8804	10.6145	0.917541	FALSE
WBGene00002180	jtr-1	IV	1420974	1421770	+	138	229	169.015	186.978	177.996	0.145718	FALSE
WBGene00002181	kal-1	I	14128611	14142204	-	9	20	11.0227	16.3299	13.6763	0.567045	FALSE
WBGene00002182	kap-1	III	7339001	7343626	+	1	2	1.22474	1.63299	1.42887	0.41503	FALSE
WBGene00002183	kat-1	II	7073796	7075551	+	157	222	192.285	181.262	186.774	-0.0851661	FALSE
WBGene00002184	kel-1	II	11688970	11696062	+	3	9	3.67423	7.34847	5.51135	1	FALSE
WBGene00002185	kel-3	III	13464829	13471348	+	90	116	110.227	94.7136	102.47	-0.218833	FALSE
WBGene00002186	kel-10	III	10098473	10101584	-	3	3	3.67423	2.44949	3.06186	-0.58494	FALSE
WBGene00002187	kgb-1	IV	405623	410026	-	12	17	14.6969	13.8804	14.2887	-0.0824549	FALSE
WBGene00002188	kgb-2	IV	3606796	3609229	+	0	3	0	2.44949	1.22474	3.44248	FALSE
WBGene00002189	kin-1	I	14919533	14951793	+	0	7	0	5.71548	2.85774	4.66492	FALSE
WBGene00002190	kin-2	X	5970677	5977854	-	39	68	47.765	55.5218	51.6434	0.217101	FALSE
WBGene00002191	kin-3	I	10734022	10736607	+	1741	2206	2132.28	1801.19	1966.74	-0.243445	FALSE
WBGene00002192	kin-4	IV	11425742	11447065	+	450	495	551.135	404.166	477.65	-0.447458	FALSE
WBGene00002193	kin-5	IV	9967078	9969181	-	2	1	2.44949	0.816497	1.63299	-1.5849	FALSE
WBGene00002194	kin-6	II	11640454	11641778	+	0	1	?	?	?	?	?
WBGene00002195	kin-9	X	8432663	8437349	+	2	0	?	?	?	?	?
WBGene00002196	kin-10	I	8288959	8291077	-	1283	1753	1571.35	1431.32	1501.33	-0.134657	FALSE
WBGene00002198	kin-14	I	7075923	7079482	-	10	17	12.2474	13.8804	13.0639	0.180579	FALSE
WBGene00002199	kin-15	II	9431383	9433709	-	0	5	0	4.08248	2.04124	4.17947	FALSE
WBGene00002200	kin-16	II	9434019	9436120	-	0	5	0	4.08248	2.04124	4.17947	FALSE
WBGene00002201	kin-18	III	6118632	6124067	+	611	845	748.319	689.94	719.129	-0.117183	FALSE
WBGene00002202	kin-19	III	4084035	4086636	-	829	1513	1015.31	1235.36	1125.34	0.283006	FALSE
WBGene00002203	kin-20	X	15269126	15281110	-	35	25	42.8661	20.4124	31.6392	-1.07038	FALSE
WBGene00002204	kin-21	IV	9832935	9834822	+	0	2	?	?	?	?	?
WBGene00002205	kin-23	I	11640687	11642206	-	0	0	?	?	?	?	?
WBGene00002206	kin-24	IV	9839109	9841072	-	2	0	?	?	?	?	?
WBGene00002207	sid-3	X	17186140	17193293	+	46	48	56.3383	39.1918	47.765	-0.523558	FALSE
WBGene00002208	kin-26	IV	7875735	7877802	-	1	0	?	?	?	?	?
WBGene00002210	kin-29	X	2844004	2852479	-	8	11	9.79796	8.98146	9.38971	-0.125521	FALSE
WBGene00002211	kin-30	V	15244756	15247707	+	0	0	?	?	?	?	?
WBGene00002212	kin-31	III	8671772	8673626	+	0	0	?	?	?	?	?
WBGene00002213	kin-32	I	5086317	5093806	+	21	16	25.7196	13.0639	19.3918	-0.97727	FALSE
WBGene00002214	klc-1	IV	11083735	11086053	+	465	477	569.506	389.469	479.488	-0.548203	FALSE
WBGene00002215	klc-2	V	5575410	5581713	-	41	49	50.2145	40.0083	45.1114	-0.327801	FALSE
WBGene00002216	klp-3	II	7842417	7845644	+	8	5	9.79796	4.08248	6.94022	-1.26301	FALSE
WBGene00002217	klp-4	X	3171419	3178702	-	9	16	11.0227	13.0639	12.0433	0.245119	FALSE
WBGene00002218	klp-6	III	5030929	5036548	+	4	6	4.89898	4.89898	4.89898	1.11147e-05	FALSE
WBGene00002219	klp-7	III	10805930	10811001	+	299	570	366.199	465.403	415.801	0.345855	FALSE
WBGene00002220	gcc-1	X	3159940	3164429	+	39	68	47.765	55.5218	51.6434	0.217101	FALSE
WBGene00002221	klp-10	IV	7797192	7800252	+	12	18	14.6969	14.6969	14.6969	6.82388e-06	FALSE
WBGene00002222	klp-11	IV	8755040	8762057	-	4	4	4.89898	3.26599	4.08248	-0.584943	FALSE
WBGene00002223	klp-12	IV	11341325	11359863	-	168	231	205.757	188.611	197.184	-0.12553	FALSE
WBGene00002224	klp-13	X	5984975	5992103	+	1	0	?	?	?	?	?
WBGene00002225	klp-15	I	5577055	5579299	-	458	517	560.933	422.129	491.531	-0.410145	FALSE
WBGene00002226	klp-16	I	9512452	9514755	+	627	686	767.915	560.117	664.016	-0.455218	FALSE
WBGene00002227	klp-17	II	11465939	11467641	-	0	0	?	?	?	?	?
WBGene00002228	klp-18	IV	7040211	7043694	+	717	622	878.142	507.861	693.001	-0.79002	FALSE
WBGene00002229	klp-19	III	13302743	13307259	-	569	654	696.88	533.989	615.434	-0.3841	FALSE
WBGene00002230	klp-20	III	221416	228838	+	27	20	33.0681	16.3299	24.699	-1.01791	FALSE
WBGene00002231	knl-1	III	8250636	8254286	+	268	338	328.232	275.976	302.104	-0.250171	FALSE
WBGene00002232	kpc-1	I	11675941	11680967	+	16	16	19.5959	13.0639	16.3299	-0.584954	FALSE
WBGene00002233	kqt-1	X	6619022	6627975	+	0	0	?	?	?	?	?
WBGene00002234	kqt-2	X	8243135	8246369	-	0	7	0	5.71548	2.85774	4.66492	FALSE
WBGene00002235	kqt-3	II	13703877	13712898	+	4	0	4.89898	0	2.44949	-5.02746	FALSE
WBGene00002238	kars-1	II	7070186	7072415	-	999	1401	1223.52	1143.91	1183.72	-0.0970616	FALSE
WBGene00002239	ksr-1	X	8275158	8283320	+	16	17	19.5959	13.8804	16.7382	-0.497491	FALSE
WBGene00002240	ksr-2	I	12047340	12059800	-	164	238	200.858	194.326	197.592	-0.0476955	FALSE
WBGene00002241	kup-1	V	12032256	12040873	-	368	603	450.706	492.347	471.527	0.12749	FALSE
WBGene00002242	kvs-1	X	7690590	7707086	-	0	0	?	?	?	?	?
WBGene00002243	lad-2	IV	2964407	2978461	-	2	0	?	?	?	?	?
WBGene00002244	laf-1	III	2769358	2779053	-	399	407	488.673	332.314	410.494	-0.556321	FALSE
WBGene00002245	lag-1	IV	6095411	6110641	+	352	389	431.11	317.617	374.364	-0.440767	FALSE
WBGene00002246	lag-2	V	3188350	3189841	+	0	0	?	?	?	?	?
WBGene00002247	lam-1	IV	5173280	5183708	+	11	32	13.4722	26.1279	19.8	0.955609	FALSE
WBGene00002248	lam-3	I	10608466	10621428	+	2	13	2.44949	10.6145	6.53197	2.11546	FALSE
WBGene00002249	lap-1	III	8399196	8401928	-	386	564	472.752	460.504	466.628	-0.0378675	FALSE
WBGene00002250	lap-2	V	13043712	13046384	+	1329	2095	1627.69	1710.56	1669.12	0.0716471	FALSE
WBGene00002251	lat-1	II	8896841	8908653	+	285	323	349.052	263.728	306.39	-0.404389	FALSE
WBGene00002252	lat-2	II	4359082	4368281	+	1	13	1.22474	10.6145	5.9196	3.11544	THR
WBGene00002253	lbp-1	X	3259102	3259855	+	16	84	19.5959	68.5857	44.0908	1.80736	THR
WBGene00002254	lbp-2	X	3260610	3261473	+	19	540	23.2702	440.908	232.089	4.24391	THR
WBGene00002255	lbp-3	X	3257010	3258158	+	28	109	34.2929	88.9981	61.6455	1.37587	FALSE
WBGene00002256	lbp-4	V	7820576	7821476	+	303	450	371.098	367.423	369.261	-0.0143545	FALSE
WBGene00002257	lbp-5	I	6731269	6732280	-	12	43	14.6969	35.1094	24.9031	1.25634	FALSE
WBGene00002258	lbp-6	I	6728285	6729376	-	166	654	203.308	533.989	368.648	1.39315	THR
WBGene00002259	lbp-7	V	13879550	13880214	+	0	34	0	27.7609	13.8804	6.94509	THR
WBGene00002260	lbp-8	V	13890700	13891362	+	0	0	?	?	?	?	?
WBGene00002261	ldb-1	X	11028917	11040605	+	39	26	47.765	21.2289	34.497	-1.16992	FALSE
WBGene00002262	ldh-1	II	11725325	11726532	+	188	656	230.252	535.622	382.937	1.218	FALSE
WBGene00002263	lea-1	V	10011871	10028159	+	691	963	846.299	786.286	816.292	-0.106112	FALSE
WBGene00002264	lec-1	II	13195549	13199603	+	18	36	22.0454	29.3939	25.7196	0.415041	FALSE
WBGene00002265	lec-2	II	10009606	10016060	-	64	449	78.3837	366.607	222.495	2.22561	THR
WBGene00002266	lec-3	II	9991160	10000346	+	29	41	35.5176	33.4764	34.497	-0.0853873	FALSE
WBGene00002267	lec-4	III	3771421	3773333	-	10	32	12.2474	26.1279	19.1877	1.09311	FALSE
WBGene00002268	lec-5	II	5839638	5841134	-	122	414	149.419	338.03	243.724	1.17779	FALSE
WBGene00002269	lec-6	III	599509	600609	-	15	478	18.3712	390.285	204.328	4.40899	THR
WBGene00002270	lec-7	X	9852139	9852991	+	0	0	?	?	?	?	?
WBGene00002271	lec-8	X	9850209	9851375	+	11	332	13.4722	271.077	142.275	4.33062	THR
WBGene00002272	lec-9	X	17600472	17601503	+	10	168	12.2474	137.171	74.7094	3.48542	THR
WBGene00002273	lec-10	V	6488199	6489050	-	2	110	2.44949	89.8146	46.1321	5.19638	THR
WBGene00002274	lec-11	IV	6588190	6590205	-	1	25	1.22474	20.4124	10.8186	4.05886	THR
WBGene00002275	lem-2	II	14063450	14065904	+	39	90	47.765	73.4847	60.6249	0.621491	FALSE
WBGene00002276	lem-3	I	9578524	9581267	-	444	529	543.787	431.927	487.857	-0.332254	FALSE
WBGene00002280	let-2	X	16380597	16389369	-	100	344	122.474	280.875	201.675	1.19745	FALSE
WBGene00002282	let-4	X	14577953	14580915	+	1	6	1.22474	4.89898	3.06186	1.99997	FALSE
WBGene00002285	let-7	X	14744173	14744271	-	0	0	?	?	?	?	?
WBGene00002295	let-19	II	8770975	8782021	+	95	87	116.351	71.0352	93.693	-0.711872	FALSE
WBGene00002297	ect-2	II	10778395	10783289	-	253	300	309.86	244.949	277.405	-0.339136	FALSE
WBGene00002299	let-23	II	9197518	9207208	+	19	30	23.2702	24.4949	23.8825	0.0740055	FALSE
WBGene00002324	let-49	I	14820381	14821765	+	229	315	280.467	257.196	268.831	-0.124957	FALSE
WBGene00002335	let-60	IV	11688227	11691088	-	406	639	497.246	521.741	509.494	0.0693744	FALSE
WBGene00002344	let-70	IV	11081084	11082253	-	3363	4843	4118.82	3954.29	4036.55	-0.0588099	FALSE
WBGene00002348	myo-1	I	7258921	7267079	-	17	18	20.8207	14.6969	17.7588	-0.502492	FALSE
WBGene00002363	let-92	IV	11858432	11860462	+	1281	1636	1568.9	1335.79	1452.34	-0.23206	FALSE
WBGene00002368	let-99	IV	12567856	12570624	+	580	635	710.352	518.475	614.414	-0.454258	FALSE
WBGene00002393	lpr-1	I	557431	561671	+	0	3	0	2.44949	1.22474	3.44248	FALSE
WBGene00002497	let-268	II	10033307	10039940	-	14	44	17.1464	35.9258	26.5361	1.06712	FALSE
WBGene00002583	let-363	I	5245743	5263426	+	210	212	257.196	173.097	215.147	-0.571286	FALSE
WBGene00002601	let-381	I	6320359	6323993	-	1	1	?	?	?	?	?
WBGene00002632	let-413	V	7972924	7977774	-	33	48	40.4166	39.1918	39.8042	-0.0443904	FALSE
WBGene00002637	let-418	V	5826833	5832861	+	456	546	558.484	445.807	502.145	-0.325095	FALSE
WBGene00002694	let-502	I	4738250	4744321	-	264	319	323.333	260.462	291.898	-0.311943	FALSE
WBGene00002696	let-504	I	4129564	4132292	-	401	597	491.123	487.448	489.286	-0.0108331	FALSE
WBGene00002717	let-526	I	5300995	5317392	-	113	148	138.396	120.841	129.619	-0.195686	FALSE
WBGene00002783	let-607	I	6574004	6585175	+	160	185	195.959	151.052	173.506	-0.375508	FALSE
WBGene00002804	let-630	I	5162601	5164884	-	202	257	247.398	209.84	228.619	-0.237548	FALSE
WBGene00002827	let-653	IV	11885530	11891080	+	3	4	3.67423	3.26599	3.47011	-0.16991	FALSE
WBGene00002845	let-711	III	6946749	6958872	+	203	186	248.623	151.868	200.246	-0.711138	FALSE
WBGene00002850	let-716	III	6383552	6389413	+	491	644	601.35	525.824	563.587	-0.193624	FALSE
WBGene00002855	let-721	III	6444692	6446943	-	476	616	582.979	502.962	542.97	-0.212993	FALSE
WBGene00002879	let-754	III	7949980	7951915	-	849	1276	1039.81	1041.85	1040.83	0.00282986	FALSE
WBGene00002881	let-756	III	6407129	6410018	+	1	5	1.22474	4.08248	2.65361	1.73694	FALSE
WBGene00002889	let-765	III	6592567	6601171	-	172	263	210.656	214.739	212.697	0.0276929	FALSE
WBGene00002891	let-767	III	6338508	6340228	-	178	394	218.005	321.7	269.852	0.561357	FALSE
WBGene00002915	let-805	III	2658083	2681111	+	8	18	9.79796	14.6969	12.2474	0.584967	FALSE
WBGene00002957	let-858	II	11022370	11027920	+	237	243	290.265	198.409	244.337	-0.548892	FALSE
WBGene00002974	lev-1	IV	13174171	13179383	-	1	1	?	?	?	?	?
WBGene00002975	lev-8	X	11560915	11563708	+	2	1	2.44949	0.816497	1.63299	-1.5849	FALSE
WBGene00002976	lev-9	X	6286453	6291732	-	1	0	?	?	?	?	?
WBGene00002977	lev-10	I	14390333	14400222	+	6	9	7.34847	7.34847	7.34847	9.63248e-06	FALSE
WBGene00002978	lev-11	I	14620759	14631254	-	156	893	191.06	729.131	460.096	1.93216	THR
WBGene00002979	lfe-2	I	5023889	5041157	+	31	36	37.9671	29.3939	33.6805	-0.369229	FALSE
WBGene00002980	lgg-1	II	6346957	6347719	-	784	1650	960.2	1347.22	1153.71	0.488579	FALSE
WBGene00002981	lgg-2	IV	10934191	10935903	-	294	647	360.075	528.273	444.174	0.552988	FALSE
WBGene00002982	lgg-3	III	5697477	5698010	-	248	455	303.737	371.506	337.621	0.290565	FALSE
WBGene00002983	lgx-1	X	5525199	5538514	-	1	0	?	?	?	?	?
WBGene00002985	lig-1	V	10814113	10816717	+	611	716	748.319	584.612	666.465	-0.356174	FALSE
WBGene00002986	lig-4	III	7521463	7524836	+	122	119	149.419	97.1631	123.291	-0.62088	FALSE
WBGene00002987	lim-4	X	3869753	3873295	-	0	0	?	?	?	?	?
WBGene00002988	lim-6	X	1074224	1079339	+	1	4	1.22474	3.26599	2.24537	1.41501	FALSE
WBGene00002989	lim-7	I	5716676	5725356	+	0	9	0	7.34847	3.67423	5.02751	FALSE
WBGene00002990	lin-1	IV	2275877	2300351	-	7	15	8.57321	12.2474	10.4103	0.514578	FALSE
WBGene00002991	lin-2	X	12399518	12414025	-	1	0	?	?	?	?	?
WBGene00002992	lin-3	IV	11054310	11063613	+	154	191	188.611	155.951	172.281	-0.274319	FALSE
WBGene00002993	lin-4	II	5902254	5902347	+	0	0	?	?	?	?	?
WBGene00002994	lin-5	II	7860593	7863563	+	565	657	691.981	536.438	614.21	-0.367319	FALSE
WBGene00002996	lin-7	II	14347125	14348794	-	19	46	23.2702	37.5588	30.4145	0.690675	FALSE
WBGene00002997	lin-8	II	3056641	3060248	+	26	63	31.8434	51.4393	41.6413	0.69188	FALSE
WBGene00002998	lin-9	III	8900237	8904131	-	228	311	279.242	253.93	266.586	-0.137081	FALSE
WBGene00002999	lin-10	I	8109743	8119314	-	20	39	24.4949	31.8434	28.1691	0.378515	FALSE
WBGene00003000	lin-11	I	10248288	10255329	+	4	3	4.89898	2.44949	3.67423	-0.999973	FALSE
WBGene00003001	lin-12	III	9060242	9071760	-	0	10	0	8.16497	4.08248	5.17952	FALSE
WBGene00003002	lin-13	III	7700134	7709472	-	354	342	433.56	279.242	356.401	-0.634714	FALSE
WBGene00003003	lin-14	X	11468500	11484267	+	0	1	?	?	?	?	?
WBGene00003006	lin-17	I	2706883	2717549	+	6	11	7.34847	8.98146	8.16497	0.289514	FALSE
WBGene00003007	lin-18	X	3958497	3961906	+	2	15	2.44949	12.2474	7.34847	2.32191	FALSE
WBGene00003008	lin-22	IV	3019740	3022215	+	0	2	?	?	?	?	?
WBGene00003009	lin-23	II	6371305	6374544	+	314	398	384.57	324.966	354.768	-0.242958	FALSE
WBGene00003010	lin-24	IV	12129504	12135432	+	510	854	624.62	697.288	660.954	0.158777	FALSE
WBGene00003011	lin-25	V	12649858	12658718	+	18	27	22.0454	22.0454	22.0454	5.36331e-06	FALSE
WBGene00003012	lin-26	II	7682198	7684763	+	212	300	259.646	244.949	252.297	-0.0840632	FALSE
WBGene00003014	lin-28	I	8407802	8410804	-	83	129	101.654	105.328	103.491	0.0512272	FALSE
WBGene00003015	lin-29	II	11917642	11935343	-	7	9	8.57321	7.34847	7.96084	-0.222381	FALSE
WBGene00003017	lin-31	II	3982573	3986944	+	0	2	?	?	?	?	?
WBGene00003018	lin-32	X	2229124	2230102	-	0	3	0	2.44949	1.22474	3.44248	FALSE
WBGene00003019	lin-33	IV	5930645	5933279	+	8	37	9.79796	30.2104	20.0042	1.62449	FALSE
WBGene00003020	lin-35	I	5807709	5815637	+	197	259	241.275	211.473	226.374	-0.190205	FALSE
WBGene00003021	lin-36	III	8016662	8020870	-	195	335	238.825	273.526	256.176	0.195725	FALSE
WBGene00003022	lin-37	III	7070874	7072552	-	669	824	819.354	672.793	746.074	-0.284324	FALSE
WBGene00003024	lin-39	III	7528668	7536632	-	20	20	24.4949	16.3299	20.4124	-0.584955	FALSE
WBGene00003025	lin-40	V	3704995	3712858	+	534	640	654.014	522.558	588.286	-0.32373	FALSE
WBGene00003026	lin-41	I	9334850	9342496	-	232	239	284.141	195.143	239.642	-0.542075	FALSE
WBGene00003029	lin-44	I	4126056	4129307	+	4	7	4.89898	5.71548	5.30723	0.222401	FALSE
WBGene00003030	lin-45	IV	6742538	6748424	-	165	206	202.083	168.198	185.141	-0.264783	FALSE
WBGene00003031	lin-46	V	12968853	12970732	+	1	2	1.22474	1.63299	1.42887	0.41503	FALSE
WBGene00003033	lin-48	III	3745461	3747348	+	0	0	?	?	?	?	?
WBGene00003034	lin-49	IV	8620553	8626144	+	226	300	276.792	244.949	260.871	-0.176322	FALSE
WBGene00003035	lin-52	III	9824081	9824752	-	367	411	449.481	335.58	392.531	-0.421603	FALSE
WBGene00003036	lin-53	I	9618201	9619760	-	1123	1243	1375.39	1014.91	1195.15	-0.438493	FALSE
WBGene00003037	lin-54	IV	13241052	13243369	+	702	951	859.771	776.488	818.13	-0.146988	FALSE
WBGene00003038	lin-56	II	10450658	10452003	+	80	109	97.9796	88.9981	93.4889	-0.138704	FALSE
WBGene00003039	lin-58	V	14364412	14364509	-	0	0	?	?	?	?	?
WBGene00003040	lin-59	I	3713139	3721157	-	73	76	89.4064	62.0537	75.7301	-0.526857	FALSE
WBGene00003041	lin-61	I	7248828	7251282	-	291	428	356.401	349.461	352.931	-0.02837	FALSE
WBGene00003043	lip-1	IV	6842964	6845901	+	67	61	82.0579	49.8063	65.9321	-0.720311	FALSE
WBGene00003044	lir-1	II	7672010	7682360	+	6	28	7.34847	22.8619	15.1052	1.63743	FALSE
WBGene00003045	lir-2	II	7667993	7671905	+	15	30	18.3712	24.4949	21.433	0.415042	FALSE
WBGene00003046	lir-3	II	11183075	11184809	-	20	22	24.4949	17.9629	21.2289	-0.447452	FALSE
WBGene00003047	lis-1	III	13371171	13376710	-	189	278	231.477	226.986	229.231	-0.0282627	FALSE
WBGene00003048	lit-1	III	13701993	13724383	+	151	183	184.936	149.419	167.178	-0.307666	FALSE
WBGene00003052	lmn-1	I	8762988	8765633	+	1456	1823	1783.23	1488.47	1635.85	-0.260658	FALSE
WBGene00003053	lmp-1	X	6376459	6377684	-	759	827	929.581	675.243	802.412	-0.461174	FALSE
WBGene00003055	lon-1	III	5474478	5478382	+	7	89	8.57321	72.6682	40.6207	3.08341	THR
WBGene00003056	lon-2	X	4738867	4749083	-	23	29	28.1691	23.6784	25.9238	-0.250538	FALSE
WBGene00003057	lon-3	V	12197433	12198625	-	0	0	?	?	?	?	?
WBGene00003058	lov-1	II	10109279	10121825	-	0	0	?	?	?	?	?
WBGene00003059	lpd-2	I	6253701	6254938	+	168	315	205.757	257.196	231.477	0.321929	FALSE
WBGene00003060	lpd-3	I	3565040	3600677	-	181	183	221.679	149.419	185.549	-0.569107	FALSE
WBGene00003061	lpd-5	I	4372254	4373120	-	194	377	237.601	307.819	272.71	0.373546	FALSE
WBGene00003062	lpd-6	I	3144411	3147859	-	270	295	330.681	240.866	285.774	-0.457206	FALSE
WBGene00003063	lpd-7	III	7573350	7575269	+	940	1338	1151.26	1092.47	1121.87	-0.0756166	FALSE
WBGene00003064	lpd-8	IV	10387413	10388351	+	222	279	271.893	227.803	249.848	-0.255256	FALSE
WBGene00003065	lpd-9	V	10579309	10580694	+	353	522	432.335	426.211	429.273	-0.0205801	FALSE
WBGene00003066	lpl-1	IV	9092329	9094468	-	343	577	420.087	471.119	445.603	0.165401	FALSE
WBGene00003067	lrg-1	III	9504764	9507081	+	14	27	17.1464	22.0454	19.5959	0.362575	FALSE
WBGene00003068	lrk-1	I	10879766	10894237	-	51	24	62.462	19.5959	41.029	-1.67242	FALSE
WBGene00003071	lrp-1	I	7614176	7634143	+	6	19	7.34847	15.5134	11.431	1.078	FALSE
WBGene00003072	lrp-2	I	3935269	3953942	-	41	51	50.2145	41.6413	45.9279	-0.270085	FALSE
WBGene00003073	lars-1	III	4181543	4186823	-	90	190	110.227	155.134	132.681	0.493042	FALSE
WBGene00003074	lars-2	I	7457158	7460756	-	65	69	79.6084	56.3383	67.9733	-0.498803	FALSE
WBGene00003075	lrx-1	V	12252647	12255394	+	0	0	?	?	?	?	?
WBGene00003076	lsm-1	II	11126932	11127530	+	561	822	687.082	671.16	679.121	-0.0338243	FALSE
WBGene00003077	lsm-3	IV	13387417	13389599	+	583	826	714.026	674.426	694.226	-0.082316	FALSE
WBGene00003078	lsm-4	II	7252230	7253163	-	595	912	728.723	744.645	736.684	0.0311822	FALSE
WBGene00003079	lsm-5	V	15569957	15570787	+	391	546	478.875	445.807	462.341	-0.103229	FALSE
WBGene00003080	lsm-6	I	1701358	1701799	+	153	450	187.386	367.423	277.405	0.971432	FALSE
WBGene00003081	lsm-7	IV	10933351	10934200	+	630	922	771.589	752.81	762.2	-0.035547	FALSE
WBGene00003082	lsm-8	IV	6326526	6329472	+	565	685	691.981	559.3	625.641	-0.307109	FALSE
WBGene00003083	lst-1	I	10588177	10590466	+	526	697	644.216	569.098	606.657	-0.178866	FALSE
WBGene00003084	lst-2	X	4378030	4383366	-	42	49	51.4393	40.0083	45.7238	-0.362566	FALSE
WBGene00003085	lst-3	IV	14071373	14076707	+	1242	1407	1521.13	1148.81	1334.97	-0.405005	FALSE
WBGene00003086	lst-4	IV	14061005	14069854	-	385	430	471.527	351.094	411.31	-0.425483	FALSE
WBGene00003087	lsy-2	X	2089666	2093246	+	76	97	93.0806	79.2002	86.1404	-0.232975	FALSE
WBGene00003088	lsy-6	V	10647232	10647304	+	0	0	?	?	?	?	?
WBGene00003089	ltd-1	II	8088494	8092754	-	1	1	?	?	?	?	?
WBGene00003090	lys-1	V	10277827	10279127	+	37	813	45.3156	663.812	354.564	3.87269	THR
WBGene00003091	lys-2	V	10280310	10281470	-	6	241	7.34847	196.776	102.062	4.74293	THR
WBGene00003092	lys-3	V	10282204	10283448	-	0	1	?	?	?	?	?
WBGene00003093	lys-4	IV	11621443	11623124	-	2	246	2.44949	200.858	101.654	6.35746	THR
WBGene00003094	lys-5	IV	11624255	11625582	-	0	1	?	?	?	?	?
WBGene00003095	lys-6	IV	11626910	11627947	-	0	1	?	?	?	?	?
WBGene00003096	lys-7	V	3481419	3482600	-	18	411	22.0454	335.58	178.813	3.92809	THR
WBGene00003097	lys-8	II	5586165	5587652	+	22	436	26.9444	355.993	191.468	3.72378	THR
WBGene00003098	lys-9	I	12454853	12455826	-	0	0	?	?	?	?	?
WBGene00003099	lys-10	IV	8332826	8333559	+	0	6	0	4.89898	2.44949	4.44252	FALSE
WBGene00003100	mab-3	II	9733422	9738011	+	1	0	?	?	?	?	?
WBGene00003102	mab-5	III	7776907	7783454	-	2	8	2.44949	6.53197	4.49073	1.41503	FALSE
WBGene00003104	mab-7	X	892242	898070	-	1	1	?	?	?	?	?
WBGene00003106	mab-9	II	516014	521622	+	0	0	?	?	?	?	?
WBGene00003107	mab-10	II	10530409	10533506	+	3	2	3.67423	1.63299	2.65361	-1.16989	FALSE
WBGene00003111	mab-20	I	1644588	1651380	-	73	77	89.4064	62.8702	76.1383	-0.507998	FALSE
WBGene00003112	mab-21	III	4600737	4603051	+	2	6	2.44949	4.89898	3.67423	0.999996	FALSE
WBGene00003114	mab-23	V	10633058	10635411	+	0	0	?	?	?	?	?
WBGene00003119	mac-1	II	13311216	13320911	-	105	143	128.598	116.759	122.679	-0.139335	FALSE
WBGene00003123	mag-1	I	11911755	11912677	-	1637	2453	2004.91	2002.87	2003.89	-0.00146919	FALSE
[truncated: 44,740 more rows]
