# Supplementary material for: Bisection of the X chromosome disrupts the initiation of chromosome silencing during meiosis in Caenorhabditis elegans
Source: Nat Commun. 2021 Aug 10;12:4802. doi: 10.1038/s41467-021-24815-0 (PMC8355143; doi:10.1038/s41467-021-24815-0)
Supplement: Supplementary file 5 — source data file [file 41467_2021_24815_MOESM5_ESM.zip]

Archive with 14 entries (14 files):
- fig1.xlsx
- Fig2.xlsx
- fig3.xlsx
- fig4.xlsx
- fig5.xlsx
- Fig6.xlsx
- fig7.xlsx
- figS2.xlsx
- figS3.xlsx
- figS4.xlsx
- figS6.xlsx
- figS7.xlsx
- figS8.xlsx
- figS9.xlsx
