# Supplementary material for: Bisection of the X chromosome disrupts the initiation of chromosome silencing during meiosis in Caenorhabditis elegans
Source: Nat Commun. 2021 Aug 10;12:4802. doi: 10.1038/s41467-021-24815-0 (PMC8355143; doi:10.1038/s41467-021-24815-0)
Supplement: Supplementary file 5 — source data file [file 41467_2021_24815_MOESM5_ESM.zip › fig1.xlsx]

## Sheet: c
	WT	YBT7
	2.593	4.23
	2.437	3.47
	1.417	4.8
	1.97	0.67
	1.032	3.38
	2.77	3.39
	1.804	3.65
	3.191	3.58
	1.786	3.62
	1.863	2.35
	1.565	2.96
	3.988	5.02
	2.404	4.44
	2.765	5.6
	1.946	4.29
	1.44	4.43
	3.019	3.05
	1.147	3.72
	3.157	1.7
	3.907	2.55
	2.732	4.43
	2.235	2.81
	2.673	2.47
	2.382	3.72
	2.471	1.29
	2.916	2.81
	0.781	4.69
	2.548	3.39
	1.933	3.49
	2.79	3.6
	2.036	2.6
	2.025	3.57
	1.154	4.03
	2.762	3.24
	2.124	4.68
	1.824	3.04
	2.823	3.29
	1.717	3.78
	2.685	3.67
	2.759	3.95
	2.844	4.71
	2.924	4.58
	1.457	2.86
	3.146	1.72
	2.619	3.44
	2.091	3.39
	2.413	4.89
	3.684	2.95
	2.051	4.09
	1.71	3.6
	1.518	5.05
	2.158	5.4
	2.751	4.91
	2.484	4.29
	2.345	3.26
	1.143	2.86
	1.706	4.53
	2.214	3.76
	3.203	2.43
	3.527	4.27
	2.375	3.53
	2.116	2.58
	2.091	3.33
	1.78	2.7
	2.146	5.6
	2.518	2.06
	1.224	2.02
	3.264	2.85
	2.666	3.79
	1.31	1.74
	0.72	1.74
	2.354	1.43
	1.613	4.09
	2.578	5.51
	2.213	4.05
	1.846	4.1
	2.792	3.54
	1.306	3.47
	2.576	4.09
	1.345	4.87

## Sheet: e
	WT	YBT7
	2.33	1.442
	0.886	2.148
	2.222	1.436
	1.067	1.156
	0.867	1.968
	2.383	1.016
	1.743	1.428
	2.437	1.051
	2.129	1.034
	1.909	1.813
	1.605	0.784
	1.966	0.756
	0.865	1.286
	2.232	0.642
	0.964	1.015
	2.789	1.526
	2.328	0.635
	1.554	1.556
	2.195	1.272
	1.568	1.678
	2.108	1.377
	2.171	0.902
	3.932	1.035
	1.855	1.383
	1.679	1.359
	2.249	1.346
	1.199	1.121
	2.026	0.604
	3.223	0.952
	2.604	1.013
	2.623	0.769
	2.402	1.422
	2.923	1.208
	1.373	1.475
	3.285	1.155
	0.705	1.24
	2.026	1.089
	3.405	0.746
	2.653	0.933
	2.871	0.604
	4.476	1.494
	3.707	0.669
	3.64	1.091
	2.49	1.066
	2.261	1.264
	3.423	1.607
	2.88	1.4
	1.25	0.946
	0.99	1.411
	4.352	0.871
	3.048	0.616
	3.148	1.146
	2.298	1.061
	3.453	1.409
	2.986	0.833
	1.332	0.769
	1.075	1.262
	2.358	1.161
	2.452	1.013
	4.167	1.155
	2.798	0.841
	1.048	1.632
	3.402	0.854
	1.565	1.678
	2.775	1.162
	2.316	0.871
	2.847	0.787
	2.793	1.025
	1.095	1.149
	2.129	1.223
	2.064	1.293
	1.949	0.725
	1.675	1.695
	1.287	0.858
	2.222	0.879
	2.938	1.232
	1.409	1.281
	2.956	0.952
	1.96	0.961
	1.722	1.119
