# Supplementary material for: Bisection of the X chromosome disrupts the initiation of chromosome silencing during meiosis in Caenorhabditis elegans
Source: Nat Commun. 2021 Aug 10;12:4802. doi: 10.1038/s41467-021-24815-0 (PMC8355143; doi:10.1038/s41467-021-24815-0)
Supplement: Supplementary file 5 — source data file [file 41467_2021_24815_MOESM5_ESM.zip › Fig2.xlsx]

## Sheet: b
		WT				YBT7
		X	Autosome			X	Autosome
		5427.29	2963.15			911.86	304.598
		5773.96	2310.46			381.637	752.149
		5470.63	3313.22			647.958	570.904
		6079.55	4139.76			1675.49	868.624
		7364.85	2599.14			1466.2	1182.67
		6188.06	2225.17			1949.36	1788.67
		7176.42	2415.17			902.484	1168.86
		6407.87	3567.48			719.265	808.4
		4826.96	1894.05			878.53	912.681
		7619.33	3865.79			727.522	736.717
		8432.57	3222.15			1018.9	389.285
		6320.02	2132.36			631.481	301.949
		5489.28	2924.36			620.564	537.405
		4665.52	4352.91			770.127	627.199
		7947.62	2697.97			577.309	886.82
		7698	4109.08			610.924	590.45
		8399.01	5804.06			398.676	724.908
		12048	9549.23			484.825	181.247
		15960.7	12724.3			9395.85	7183.25
		6807.46	5175.9			9222.93	7891.31
		10586.8	10037.3			8952.2	4826.38
		5833.97	6834.54			13144	4459.78
		5371.89	5465.71			6510.69	8678.53
		6756.17	4988.29			8069.83	14874.6
		11433.4	8633.78			7719.83	6918.94
		12553.6	2015.47			7232.68	4763.16
		10504.5	3982.75			7839.66	8792.6
		9723.28	5513.77			6251.32	5203.41
		11083	2072.84			8601.01	6861.74
		9001.14	3341.69			11351.9	10004.5
		7520.66	8467.08			17521.8	13018.8
		8032.41	1719.44			8344.27	6521.73
		6084.41	5428.4			9389.44	10355
		15424.3	6519.42			7505.4	9501.39
		11643.1	2438.59			7674.67	5203.02
		10737.1	7142.89			10159.3	4607.49
		10071.3	7231.34			4986.46	11752.1
		14488.7	8540.21			9875.02	4495.58
		9058.33	4479.55			3876.21	7487.3
		14321.6	5949.48			9551.57	6338.73
		9102.66	2681.13			8521.64	8425.75
		11253.6	5900.92			9492.18	9629.62
		11032.5	5567.26			10681.5	7922.07
		13358.5	3149.23			7844.93	8428.42
		9024.96	4449.8			6865.64	14078.3
		11132.1	6074.86			1458.74	828.675
		10813.5	1143.96			3568.98	2176.09
						2881	2542.11
						2771.34	1685.95
						2221.3	1091.88
						730.999	1526.67
						726.728	1782.19
						3135.18	1324.36
						3378.12	1684.87
						2212.74	1310.19

## Sheet: d
		WT				YBT7
		X	Autosome			X	Autosome
		16.296	5557.41			2628.11	7432.85
		98.447	7368.25			4810.93	5802.43
		1447.16	5808.69			89.552	6488.51
		138.778	7806.05			1529.25	5150.75
		1365.22	9666.48			1423.8	4369.72
		80.395	10116.2			2843.81	3051
		47.38	7837.49			2686.11	3420.02
		52.323	8695.9			2315.71	4262.74
		2095.5	5827.17			981.435	3622.72
		160.767	6334.57			4707.22	1088.52
		824.731	4881.94			4257.63	3860.74
		108.921	4787.9			4316.73	6125.16
		45.088	3957.23			3958.21	4674.99
		1441.18	4261.95			4715.5	3759.14
		44.429	4357.94			523.109	1646.98
		15.813	3713.63			2451.54	6256.16
		127.226	5907.25			4984.45	2992.01
		355.84	5337.97			505.593	2686.98
		144.12	12800.4			2360.49	5049.48
		639.095	2754.15			64.454	5193.75
		197.502	4246.05			4334.25	3010.68
		1038.68	3001.13			2932.58	3652.75
		296.845	2538.23			2385.11	8591.19
		216.371	6102.94			1943.46	4858.32
		77.022	1065.95			85	2094.55
		129.043	1776.22			4262.19	5540.13
		168.635	6153.17			4297.56	6147.04
		1024.68	1638.08			1228.61	2338.49
		145.384	10928.4			1240.25	4085.68
		53.86	5832.51			183.133	3375.86
		176.356	3949.86			183.553	3290.3
		254.052	3291.7			241.503	6110.19
		982.753	4330.04			7258	3296.18
						5484.04	7226.16
						869.612	1434.25
						896.924	1181.33
						718.2	1466.89
						549.3	679.292
						792.042	901.429
						778.833	762.5
						511.636	721.667
						556.25	825.333
						551.429	869.619
						904.26	868.982
						893.228	959.403
						490.067	890.686
						1992.82	1094.16
						874.1	690.5
						5618.97	5476.65
						2276.31	6054.16
						12133.7	11002.7
						1421.68	10829.6
						410.895	15242.5
						1355.56	8226.55
						8050.91	12011.6
						1982.77	15486.7
						6858.72	19546.3
						8491.66	11233.5
						6176.57	6784.99
						5167.51	14720.2
						5604.74	11785.7
						881.237	1856.88
						17615.2	10735.4
						8520.48	12410.9
						15339.1	15630.8
						4530.26	8383.97

## Sheet: f
		WT				YBT7
		X	Autosome			X	Autosome
		4870.37	60138			5263.51	18481.9
		2060.54	47269.3			4051.66	7891.44
		4880.04	68132			12281.7	7333.14
		2033.62	55822.9			11633.9	21834.8
		2665.4	91486.7			16467.3	15989.6
		7156.92	55392.5			15594.7	16686.5
		7347.95	49105			19650.4	32789.4
		11674.1	38428.8			12042.9	36283.5
		3552.46	71459.8			7563.06	7590.6
		14042.8	32835.9			4121.27	23184.2
		6654.41	93982.6			4946.85	34475.5
		5384.7	64403.2			2433.38	13515.4
		3659.53	82907.7			9917.8	19084.3
		3795.33	138897			4288.19	20846.2
		9302.69	50170.1			11882.9	21721.6
		3326.43	51701.2			5765.31	18947.4
		2758.67	82532.3			20701.5	32562.5
		33887.2	149791			5063.37	22117.3
		3449.79	115816			19365.9	42618.6
		7168.82	101746			10818.5	14111.7
		9737.18	153922			32217.7	32973.8
		4535.68	75639.5			40918.9	16305.9
						16575.8	15212.2
						7783.16	24561
						7468.34	9688.01
						9689.78	14235.7
						1048.92	9365.65
						1585.23	6447.5
						2925.18	20144.8
						4804.08	32160
						14061.2	5820.14
