# Supplementary material for: Bisection of the X chromosome disrupts the initiation of chromosome silencing during meiosis in Caenorhabditis elegans
Source: Nat Commun. 2021 Aug 10;12:4802. doi: 10.1038/s41467-021-24815-0 (PMC8355143; doi:10.1038/s41467-021-24815-0)
Supplement: Supplementary file 5 — source data file [file 41467_2021_24815_MOESM5_ESM.zip › fig3.xlsx]

## Sheet: b
		WT				YBT7
		X	Autosome			X	Autosome
		13352	2023.48			4589.16	1783.62
		17111.9	2167.46			1136.47	1212.01
		14775.2	2326.68			2365.49	554.177
		18619.1	2408.05			4449.93	1268.1
		15244.8	1193.22			4787.97	428.926
		21097.3	2793.15			706.746	941.265
		14715.8	2666.47			3992.95	542.523
		7211.21	1658.37			2671.8	755.022
		5097.41	1218.52			5711.41	1675.98
		4479.78	815.517			4032.89	1006.99
		4242.89	931.933			6108.35	1171.62
		10283.6	1751.58			4346.76	1599.66
		8714.35	891.205			5424.42	1274.13
		7274.76	1440.82			3780.42	1260.93
		9785.73	1701.05			3845.96	406.944
		10591.4	1534.08			1343.25	178.638
		9903.41	2250.74			5490.43	1051.11
						4377.95	864.853
						7379.87	6679.52
						4309.71	1147.64
						6033.58	1053.69
						3217.36	2026.09
						2906.32	1001.13
						3124.41	1133.92
						9993.4	2096.56
						4328.13	2615.03
						1043.94	628.359
						2621.13	373.053
						5780.18	4412.71
						2138.34	2591.74
						1352.92	1376.35
						1883.91	839.845
						3369.6	752.462
						1233.78	1002.51
						2004.36	627.648
						716.18	1068.35

## Sheet: d
		WT				YBT7
		X	Autosome			X	Autosome
		4388.29	160800			7414.29	53801.7
		4078.93	162192			50987.2	41461.5
		2965.91	77427			16712.5	24992.5
		28653.2	102853			11190	39525.2
		10424.7	102967			47089.3	56482.2
		1990.2	103487			37588	39938
		4042.17	153888			38222.3	54026.3
		18545.3	164698			7361.28	50312.5
		124891	164346			19790.7	37024.2
		10856.1	152024			26996.5	67261.1
		45012.2	132886			38011.8	32644.8
		50781.5	191914			1725.61	29731.9
		16784.2	77284.7			43743.7	43873.6
		11548.1	97418.8			5377.66	29656.9
		12000.8	64678.4			37588	39938
		3366	90469.1			27137	43494.1
		3710.75	94918.6			18833.4	63524.7
		51819.5	155202			13381.3	46735.5
		3252.6	92828.8			36165.3	82793.1
		18761.6	87510.3			28223.3	65591.1
		24144.5	147683			2373.11	29832.4
		12077.3	210049			18360.9	95653.8
		18321.7	113992			35766.8	71423.4
		4670.47	40543.5			22941.2	91365.4
		23838.3	53857.4			39123.3	68053.7
		4135.29	39961.9			12942.5	79216.1
		5280.49	111513			1386.76	40178.2
		57340.5	181186			1051.72	25577.4
		12548.4	73818.7			19246.6	36566.8
		33343.5	137375			50661	106050
		15153.6	81859.9			106041	93701.9
		17816.7	72327.2			136084	94651
		38809	172417			105374	139996
		5270.88	45131.8			71269.2	263665
		21385.9	49880.4
		116506	93756.1
		5065.87	63755.9
		10198.4	104861
		13651.5	102365
		11936.2	124155
		2574.48	40751.4
		13068.6	43875.8
		2126.07	47219.7
		30318.8	73116
		12681.7	102397
		13744.3	107830
		11277.2	162032
		11924.7	118089
		25564.8	167868
		5979.9	72204.9
		47091	83067.5
		47935.8	109746
		5601.44	97069.8
		10931.5	54566.8
		3213.38	93293.9
		14746.8	35728.1
		13854.6	79771.2
		3894.89	44099.7
		38771.7	68686.8
		17706.4	61557.2
		2574.32	177934
		2915.59	55213.1
