# Supplementary material for: Bisection of the X chromosome disrupts the initiation of chromosome silencing during meiosis in Caenorhabditis elegans
Source: Nat Commun. 2021 Aug 10;12:4802. doi: 10.1038/s41467-021-24815-0 (PMC8355143; doi:10.1038/s41467-021-24815-0)
Supplement: Supplementary file 5 — source data file [file 41467_2021_24815_MOESM5_ESM.zip › fig4.xlsx]

## Sheet: a, b
		WT				YBT7
		Brood	Hatched			Brood	Hatched
		182	177			72	20
		169	163			83	9
		178	176			2	2
		154	150			33	5
		165	164			15	4
		224	215			39	6
		159	157			0
		226	220			0
		265	263			0
		240	240			123	39
		256	256			212	76
		276	276			240	99
		287	287			151	21
		302	302			34	29
		291	290			0
		275	275			41	11
						0
						150	50

## Sheet: d
		WT	YBT7
		5	7
		6	6
		6	7
		6	7
		6	6
		6	8
		6	8
		6	7
		5	7
		6	6
			7
			8
			7
			8
			8
			7
			8
			7
			7
			9
			7
			7
			9

## Sheet: e
	WT																	YBT7
																	PM	TZ	EP	MP	LP
PM	TZ	EP	MP	LP													1	2	11	9	4
0	1	1	7	0													0	1	8	7	6
1	0	4	6	1													0	0	7	7	5
0	0	3	6	1													1	1	11	4	3
0	0	3	7	9													0	1	10	7	2
0	0	6	8	0													1	1	9	7	4
1	0	8	11	1													0	0	8	8	2
0	0	7	6	6													0	0	4	8	0
1	1	5	6	2													0	1	7	9	0
0	0	6	9	1													0	1	6	5	1
0	0	6	6	1													0	1	6	8	2
0	0	8	5	1													1	1	9	8	4
0	0	4	6	1													0	1	9	5	7
0	0	5	3	0													1	1	4	10	3
1	0	5	5	1													1	1	4	7	2
0	0	6	6	2													1	1	6	8	2
1	1	7	4	1													1	2	10	4	5
0	0	5	3	2													1	2	9	7	6
0	0	3	6	2													1	1	10	6	5
0	0	4	5	2													1	0	7	10	0
1	0	4	6	0													0	1	6	11	5
0	0	1	1	0													0	1	3	12	7
0	0	1	2	0													0	1	4	7	4
0	0	1	3	0													0	0	4	8	8
0	0	4	3	0													0	0	6	7	10
0	0	4	3	0													1	0	5	7	7
0	0	4	3	0													1	0	4	8	10
0	0	4	3	0													1	1	8	8	6
0	0	4	4	0													1	1	5	10	2
0	0	5	4	0													0	1	5	8	6
0	0	5	5	0													1	0	8	9	5
0	0	5	5	0													3	0	7	9	7
0	0	6	5	0													3	0	7	10	5
0	0	6	5	0													1	0	8	8	2
0	0	6	6	0													1	2	7	12	3
0	0	6	8	0													0	0	9	11	8
0	1	6	8	1													0	0	6	7	6
0	1	6	9	1													1	1	8	10	6
0	1	7	9	1													0	0	8	8	3
1	2	7	10	2													0	2	9	10	0
2	2	7	12	2													1	2	9	5	7
	3	8		2													0	0	3	9	7
		8		2													0	1	5	7	2
		8		3													1	2	3	12	4
		9		3													1	1	4	12	5
		9		3													0	1	6	8	4
		10		3													0	0	6	7	4
		10		4													0	1	4	6	2
				5													0	2	7	6	4
				6													0	1	6	12	2
																	1	1	6	7	2
																	1	3	5	11	2
																	1	0	8	12	4
																	1	1	12	15	3
																	1	0	7	11	2
																	1	1	8	10	5
																	1	2	11	7	3
																	1	0	5	10	1
																	1	1	6	9	2
																	1	2	10	11	5
