# Supplementary material for: Bisection of the X chromosome disrupts the initiation of chromosome silencing during meiosis in Caenorhabditis elegans
Source: Nat Commun. 2021 Aug 10;12:4802. doi: 10.1038/s41467-021-24815-0 (PMC8355143; doi:10.1038/s41467-021-24815-0)
Supplement: Supplementary file 5 — source data file [file 41467_2021_24815_MOESM5_ESM.zip › fig5.xlsx]

## Sheet: c
		WT	YBT68
		2.33	1.442
		0.886	2.148
		2.222	1.436
		1.067	1.156
		0.867	1.968
		2.383	1.016
		1.743	1.428
		2.437	1.051
		2.129	1.034
		1.909	1.813
		1.605	0.784
		1.966	0.756
		0.865	1.286
		2.232	0.642
		0.964	1.015
		2.789	1.526
		2.328	0.635
		1.554	1.556
		2.195	1.272
		1.568	1.678
		2.108	1.377
		2.171	0.902
		3.932	1.035
		1.855	1.383
		1.679	1.359
		2.249	1.346
		1.199	1.121
		2.026	0.604
		3.223	0.952
		2.604	1.013
		2.623	0.769
		2.402	1.422
		2.923	1.208
		1.373	1.475
		3.285	1.155
		0.705	1.24
		2.026	1.089
		3.405	0.746
		2.653	0.933
		2.871	0.604
		4.476	1.494
		3.707	0.669
		3.64	1.091
		2.49	1.066
		2.261	1.264
		3.423	1.607
		2.88	1.4
		1.25	0.946
		0.99	1.411
		4.352	0.871
		3.048	0.616
		3.148	1.146
		2.298	1.061
		3.453	1.409
		2.986	0.833
		1.332	0.769
		1.075	1.262
		2.358	1.161
		2.452	1.013
		4.167	1.155
		2.798	0.841
		1.048	1.632
		3.402	0.854
		1.565	1.678
		2.775	1.162
		2.316	0.871
		2.847	0.787
		2.793	1.025
		1.095	1.149
		2.129	1.223
		2.064	1.293
		1.949	0.725
		1.675	1.695
		1.287	0.858
		2.222	0.879
		2.938	1.232
		1.409	1.281
		2.956	0.952
		1.96	0.961
		1.722	1.119

## Sheet: e
	WT	YBT68
	5	6
	6	6
	6	7
	6	7
	6	7
	6	7
	6	7
	6	6
	5	7
	6	7
		6
		6
		7
		7
		5
		6
		7
		7
		6
		7

## Sheet: f
	WT	YBT68
	208	128
	280	229
	309	93
	259	245
	276	220
	254	272
	238	226
	254	278
	227	207

## Sheet: g
	WT				YBT68
	Brood	Hatched			Brood	Hatched
	208	206			128	45
	280	278			229	83
	309	307			93	26
	259	257			245	75
	276	271			220	77
	254	250			272	71
	238	232			226	66
	254	252			278	81
	227	227			207	50

## Sheet: i
		WT				YBT68
		Autosome	X			Autosome	X
		52953.3	7659.61			55525.6	38857.7
		56794.4	9084.77			84548.7	4283.26
		85736.3	16703.8			58034	7157.27
		50426.1	19708.6			102155	94149.6
		111291	8051.05			59814.4	13283
		46041.7	10310.1			99644.3	73665.1
		86841.4	4362.39			65603.6	46694.3
		37194.4	3970.28			46358.3	21682.5
		91879.3	9139.54			76574.8	17769.7
		40693.3	20593.8			53454.1	44109.5
		24391	4212.2			111014	110863
		28539.5	2606.37			139309	11175
		66431.1	11385.2			68710.9	129935
		60784.8	24778.7			114691	16719.2
		61007.7	10744.8			97567.3	95062.9
		72048.4	31652.4			99675.3	99512.6
		56107.9	7913.49			90291.1	98098
		51055.1	13292.3			99111.6	81255.5
		39099.9	8853.6			76128.1	27883.1
		46554.9	6336.19			47464.6	12129.4
		916.796	281.214
		1213.4	335.89
		1220.4	232.171
		1712.35	227.269
		2020.37	228.083
		1582.55	219.128
		1112.6	218.59
		1336.69	311.65
		1311.34	404.372
		2023.05	259.274
		1375.69	377.436
