# Supplementary material for: Bisection of the X chromosome disrupts the initiation of chromosome silencing during meiosis in Caenorhabditis elegans
Source: Nat Commun. 2021 Aug 10;12:4802. doi: 10.1038/s41467-021-24815-0 (PMC8355143; doi:10.1038/s41467-021-24815-0)
Supplement: Supplementary file 5 — source data file [file 41467_2021_24815_MOESM5_ESM.zip › Fig6.xlsx]

## Sheet: b
	WT			SP486
	Autosome	X		Autosome	X
	16292.5	7233.42		63001.6	56179.4
	13941.7	7943.34		15232.3	46198.7
	12821.6	7828.71		77466.1	52242.9
	17946.9	10130.6		29184.6	20070.7
	18570.2	12275.9		32341.1	28368
	12231.1	8574.46		15689.5	41553.7
	13726.8	7623.1		59744.2	73951.6
	13339.3	7541.35		88818.7	69236.6
	15946.3	10692.1		73851.6	87595.4
	19025.9	11433.8		13952.1	56944.5
	18954.2	13498.3		26372.1	31335.3
	19702.1	13226.9		25900.7	34101.8
	18181.3	10050.7		35670.4	36796.2
	21580.3	11718.8		32079	38740.5
	24216.7	11538.5		16695.4	12551.4
	27204.6	9147.9		15177	18083.9
	23017.1	13460.3		14839.8	13720.2
	17021.3	13467		10851.5	9882.41
	19009.1	11399.5		18333.9	11286.4
	26137.3	9233		19438.3	21710.3

## Sheet: d
	WT			SP486
	Autosome	X		Autosome	X
	6957.85	1255.66		4520.01	4498.92
	6392.39	1036.4		3669.41	3713.1
	7228.69	1663.49		3517.47	3439.11
	3742.31	1298.03		4446.65	4079.4
	6888.5	2118.34		4147.36	4501.24
	4111.09	1462.57		5671.68	4204.57
	6009.61	2298.87		3669.32	2694.95
	4019.28	1716.06		3252.97	2669.34
	11793.3	2156.74		4939.56	4189.7
	5592.02	1203.92		4528.01	3780.7
	15704.1	2088.99		2772.35	2918
	18766	5386.29		3035.69	2981.59
	19246.4	4511.86		3873.06	3087.54
	27856.4	15632.1		2896.57	2897.91
	34119.2	12179		4442.08	3428.75
	26029.8	2835.46		2985.22	2727.48
	19374.2	4212.18		3190.44	4343.56
	16490.1	1968.59		5277.69	4878.38
	14788.3	3016.06		3685.34	3604.84
	21606.2	3878.47		3621.02	3452.93
