# Supplementary material for: Bisection of the X chromosome disrupts the initiation of chromosome silencing during meiosis in Caenorhabditis elegans
Source: Nat Commun. 2021 Aug 10;12:4802. doi: 10.1038/s41467-021-24815-0 (PMC8355143; doi:10.1038/s41467-021-24815-0)
Supplement: Supplementary file 5 — source data file [file 41467_2021_24815_MOESM5_ESM.zip › fig7.xlsx]

## Sheet: Sheet1
WT						YBT7
Syp no Pol	Pol no Syp	No Syp no Pol	syp pol			Syp no Pol	Pol no Syp	No Syp no Pol	syp pol
1	0	0	0			1	0	0	0
1	0	0	0			0	1	0	0
1	0	0	0			0	1	0	0
1	0	0	0			0	1	0	0
1	0	0	0			0	0	0	1
1	0	0	0			1	0	0	0
1	0	0	0			0	0	0	1
1	0	0	0			0	0	1	0
1	0	0	0			1	0	0	0
1	0	0	0			0	0	1	0
1	0	0	0			0	0	1	0
1	0	0	0			0	0	1	0
1	0	0	0			0	0	1	0
1	0	0	0			0	0	1	0
1	0	0	0			1	0	0	0
1	0	0	0			0	0	0	1
1	0	0	0			0	0	0	1
1	0	0	0			0	0	0	1
1	0	0	0			0	0	0	1
1	0	0	0			0	1	0	0
1	0	0	0			0	0	1	0
1	0	0	0			0	0	1	0
1	0	0	0			0	1	0	0
1	0	0	0			0	0	1	0
1	0	0	0			0	0	1	0
1	0	0	0			0	0	1	0
1	0	0	0			0	0	1	0
1	0	0	0			0	1	0	0
1	0	0	0			0	1	0	0
1	0	0	0			0	1	0	0
1	0	0	0			0	1	0	0
1	0	0	0			0	1	0	0
1	0	0	0			0	1	0	0
1	0	0	0			0	0	0	1
1	0	0	0			0	0	0	1
1	0	0	0			0	0	0	1
1	0	0	0			0	0	0	1
1	0	0	0			0	0	0	1
1	0	0	0			0	0	1	0
1	0	0	0			0	0	0	1
1	0	0	0			0	0	0	1
1	0	0	0			0	0	0	1
						0	0	0	1
						0	0	0	1
						0	0	0	1
						0	0	0	1
						0	0	0	1
						0	0	0	1
						0	0	0	1
						0	1	0	0
						0	0	1	0
						0	1	0	0
						0	1	0	0
						0	1	0	0
						0	0	0	1
						0	0	0	1
						0	0	0	1
						0	1	0	0
						0	1	0	0
						0	1	0	0
						0	1	0	0
						0	0	0	1
						0	0	0	1
						0	0	0	1
						0	1	0	0
						0	1	0	0
						0	1	0	0
						0	1	0	0
						0	0	0	1
						0	0	0	1
						0	1	0	0
						0	1	0	0
						0	1	0	0
