# Supplementary material for: Bisection of the X chromosome disrupts the initiation of chromosome silencing during meiosis in Caenorhabditis elegans
Source: Nat Commun. 2021 Aug 10;12:4802. doi: 10.1038/s41467-021-24815-0 (PMC8355143; doi:10.1038/s41467-021-24815-0)
Supplement: Supplementary file 5 — source data file [file 41467_2021_24815_MOESM5_ESM.zip › figS2.xlsx]

## Sheet: a
	WT	YBT7
	2963.15	304.598
	2310.46	752.149
	3313.22	570.904
	4139.76	868.624
	2599.14	1182.67
	2225.17	1788.67
	2415.17	1168.86
	3567.48	808.4
	1894.05	912.681
	3865.79	736.717
	3222.15	389.285
	2132.36	301.949
	2924.36	537.405
	4352.91	627.199
	2697.97	886.82
	4109.08	590.45
	5804.06	724.908
	9549.23	181.247
	12724.3	7183.25
	5175.9	7891.31
	10037.3	4826.38
	6834.54	4459.78
	5465.71	8678.53
	4988.29	14874.6
	8633.78	6918.94
	2015.47	4763.16
	3982.75	8792.6
	5513.77	5203.41
	2072.84	6861.74
	3341.69	10004.5
	8467.08	13018.8
	1719.44	6521.73
	5428.4	10355
	6519.42	9501.39
	2438.59	5203.02
	7142.89	4607.49
	7231.34	11752.1
	8540.21	4495.58
	4479.55	7487.3
	5949.48	6338.73
	2681.13	8425.75
	5900.92	9629.62
	5567.26	7922.07
	3149.23	8428.42
	4449.8	14078.3
	6074.86	828.675
	1143.96	2176.09
		2542.11
		1685.95
		1091.88
		1526.67
		1782.19
		1324.36
		1684.87
		1310.19

## Sheet: b
	WT	YBT7
	5557.41	7432.85
	7368.25	5802.43
	5808.69	6488.51
	7806.05	5150.75
	9666.48	4369.72
	10116.2	3051
	7837.49	3420.02
	8695.9	4262.74
	5827.17	3622.72
	6334.57	1088.52
	4881.94	3860.74
	4787.9	6125.16
	3957.23	4674.99
	4261.95	3759.14
	4357.94	1646.98
	3713.63	6256.16
	5907.25	2992.01
	5337.97	2686.98
	12800.4	5049.48
	2754.15	5193.75
	4246.05	3010.68
	3001.13	3652.75
	2538.23	8591.19
	6102.94	4858.32
	1065.95	2094.55
	1776.22	5540.13
	6153.17	6147.04
	1638.08	2338.49
	10928.4	4085.68
	5832.51	3375.86
	3949.86	3290.3
	3291.7	6110.19
	4330.04	3296.18
		7226.16
		1434.25
		1181.33
		1466.89
		679.292
		901.429
		762.5
		721.667
		825.333
		869.619
		868.982
		959.403
		890.686
		1094.16
		690.5
		5476.65
		6054.16
		11002.7
		10829.6
		15242.5
		8226.55
		12011.6
		15486.7
		19546.3
		11233.5
		6784.99
		14720.2
		11785.7
		1856.88
		10735.4
		12410.9
		15630.8
		8383.97
