# Supplementary material for: Bisection of the X chromosome disrupts the initiation of chromosome silencing during meiosis in Caenorhabditis elegans
Source: Nat Commun. 2021 Aug 10;12:4802. doi: 10.1038/s41467-021-24815-0 (PMC8355143; doi:10.1038/s41467-021-24815-0)
Supplement: Supplementary file 5 — source data file [file 41467_2021_24815_MOESM5_ESM.zip › figS3.xlsx]

## Sheet: b
	WT				YBT7
	Autosome	X			Autosome	X
	8017.86	2602.3			7129.19	5309.94
	6109.98	1492.94			5456.1	3947.7
	19900.2	3762.32			6122.69	6513.82
	18621.3	6688.83			4483.48	3342.56
	14791	9027.94			8533.57	7549.93
	15851.5	7912.01			14677.5	13903.3
	14799.1	6084.82

## Sheet: d
	WT				YBT7
	X	Autosome			X	Autosome
	28221.9	47653.8			6745.67	14518.6
	22464.6	50804			8037.96	10624.4
	18580.4	31521.3			9016.71	12005.5
	13827.8	36594.6			10080.6	18274.4
	11459.4	34315.7			2489.5	8450.4
	13063.3	32325.4			4604.7	12880.6
	14028.4	33765.9			6325.75	14239.3
	10272.2	13671.3			11564.4	16583.8
	5190.06	10658.6			44474.9	56408.6
	8135.78	12773.6			31798.1	32553.3
	8699.59	16837.6			42311.7	52285.7
	10226.4	27540.3			59245.9	54196.9
	39560	72404.6			28104.3	41685.5
	32196.4	89292.7			16536.8	28014.7
	21463.8	81172.9			26058.8	28777.5
	30001.1	76880.5			16873	30945.3
	20268.7	77738			11297.1	11877.2
	25928	70742.5			5806.87	5862.53
	24169.3	77562.7			5667.53	15978.4
	29328.6	50039.8			8132.18	11867.4
	32646.5	53991.1			11611.2	16890.7
	13428	49949.9			12527.5	21841.6
	14132.6	41968.5			6988.63	26094.4
	17968.9	44745.7			23579.5	19073.2
					1082.65	7084.31
					7497.8	9839.24
					9295.58	9561.69
					9302.52	17243.9
					3076.96	6634.71
