# Supplementary material for: Bisection of the X chromosome disrupts the initiation of chromosome silencing during meiosis in Caenorhabditis elegans
Source: Nat Commun. 2021 Aug 10;12:4802. doi: 10.1038/s41467-021-24815-0 (PMC8355143; doi:10.1038/s41467-021-24815-0)
Supplement: Supplementary file 5 — source data file [file 41467_2021_24815_MOESM5_ESM.zip › figS4.xlsx]

## Sheet: Sheet1
		WT				YBT7
		# of nuclei	foci			# of nuclei	foci
		119	1			56	1
		1	2			47	2
						3	3
