# Supplementary material for: Bisection of the X chromosome disrupts the initiation of chromosome silencing during meiosis in Caenorhabditis elegans
Source: Nat Commun. 2021 Aug 10;12:4802. doi: 10.1038/s41467-021-24815-0 (PMC8355143; doi:10.1038/s41467-021-24815-0)
Supplement: Supplementary file 5 — source data file [file 41467_2021_24815_MOESM5_ESM.zip › figS6.xlsx]

## Sheet: b
	0 Gy				20 Gy
	WP	MP	LP		WP	MP	LP
	2	4	0		6	9	2
	3	3	1		6	8	1
	2	7	2		6	7	4
		6	3		5	8	1
	3	4	1		8	7	3
	4	6	2		8	6	4
	5	5	2		8	7	3
	3	9	2		5	6	2
	3	6	8		7	9	1
	3	4	3		11	8	1
	4	6	1		7	9	4
	4	5	3		7	8	4
	4	6	0		5	6	1
	3	6	0		8	6	2
	2	7	1		7	12	3
	3	8	1		8	8	3
	4	5	1		9	8	3
	8	4	1		7	5	3
	4	5	0		7	15	3
	6	4	2		4	11	1
	6	3	0		11	9	4
	3	4	3		6	3	1
	2	3	1		6	1	4
	2	5	2		7	8	2
	1	6	0		8	6	5
	4	7	0		3	5
	4	4	3		6	15
	6	3	0		7	10
	3	3	3		7	6
	8	4	0		9	9
		10	1		10	10
	3	10	3
	3		2
	7		0
	2
	5
	3
	3
	7
	3
	6
	7
	5
	4
	6
	5
	4

## Sheet: d
	0 Gy				20 Gy
	X	Autosome			X	Autosome
	45698.4	201945			2725.02	70701.3
	4595.03	280984			1874.8	107151
	14905.5	251456			6637.21	164404
	3662.86	169075			5926.12	176262
	2331.29	247299			4237.58	100696
	37128.1	189838			13187	81160.2
	6770.1	209594			18802.6	197100
	41277.8	198336			32819.7	144040
	53063.5	122525			8865.83	117970
	37565.2	270760			40248.2	247692
	21928.5	262217			19748.5	132738
	42334.7	337919			32617.3	109780
	5133.9	105286			18492.4	57520.1
	14679.9	191629			11183.9	76008.2
	10156.7	98300.9			16004.9	82021.8
	2663.05	232028			21637.8	51760.1
	2017.33	138761			14463.4	105727
	15464.1	381372			27134.3	124690
	3820.82	322257			35874.3	89454.8
	2478.14	121122			10424.6	78324.3
	117275	148982
	31607.5	101691
	26686	62856.4
