# Supplementary material for: Bisection of the X chromosome disrupts the initiation of chromosome silencing during meiosis in Caenorhabditis elegans
Source: Nat Commun. 2021 Aug 10;12:4802. doi: 10.1038/s41467-021-24815-0 (PMC8355143; doi:10.1038/s41467-021-24815-0)
Supplement: Supplementary file 5 — source data file [file 41467_2021_24815_MOESM5_ESM.zip › figS7.xlsx]

## Sheet: a, b
		deg-1 (huj28)				WT
		Total brood	Hatched			Total brood	Hatched
		204	197			283	282
		213	212			144	144
		288	287			205	203
		322	321			354	353
		187	187			216	216
		249	248			150	142
		314	312			151	151
		219	217			324	324
		307	306

## Sheet: c, d
		linc-20 (huj21)				WT
		Total brood	Hatched			Total brood	Hatched
		283	283			175	175
		236	235			260	260
		259	258			186	186
		0	0			254	253
		289	289			197	197
		267	267			229	229
		272	272			232	232

## Sheet: e, f
		YBT72				WT
		Total brood	Hatched			Total brood	Hatched
		298	298			313	311
		354	354			413	413
		395	395			187	187
		358	358			375	375
		239	238			328	328
		371	371			403	402
		351	351			275	273
		315	315			356	355
		315	315			345	345
		291	290			354	354

## Sheet: g, h
		YBT75				WT
		Total brood	Hatched			Total brood	Hatched
		175	40			264	264
		167	21			322	321
		142	30			247	246
		255	75			308	308
		178	19			281	281
		215	61			233	233
