# Supplementary material for: Bisection of the X chromosome disrupts the initiation of chromosome silencing during meiosis in Caenorhabditis elegans
Source: Nat Commun. 2021 Aug 10;12:4802. doi: 10.1038/s41467-021-24815-0 (PMC8355143; doi:10.1038/s41467-021-24815-0)
Supplement: Supplementary file 5 — source data file [file 41467_2021_24815_MOESM5_ESM.zip › figS8.xlsx]

## Sheet: Sheet 1
		WT				YBT7				WT mes-2 RNAi				YBT7 mes-2 RNAi				WT mes-4 RNAi				YBT7 mes-4 RNAi
		X	Autosome			X	Autosome			X	Autosome			X	Autosome			X	Autosome			X	Autosome
		22649.5	95615.9			207720	322880			37617.5	56055.8			62821.1	87055.5			142147	100371			41672	93602
		17741.7	73051.5			143976	263297			42459.3	30198.7			46591	123718			21110	149382			88781.2	96793.9
		20381.5	123198			158948	361129			32315.8	61832.5			18291.5	116511			121027	101814			107440	135054
		26542.4	97831.7			153423	294021			41339.4	49826.8			122299	118633			37791.6	117072			54706.5	85831.1
		25228.2	81979			146671	226571			47009.8	32864.6			64163.6	108871			22700.7	46775.5			54361	37867.4
		21670.8	74668.6			22997.6	180946			48294	56656.4			58895.5	87024			97246.1	111020			43169.5	101047
		28473.9	56040.6			147840	272812			30892.9	62917.5			50066.8	140957			28677.5	152989			66177.3	82830.1
		19232.5	63980.7			126985	244521			34077.3	40322.7			116105	110502			43065.8	95192.2			49961	53826.9
		26069	96736.4			207966	172281			5857.82	37182			114659	139256			43312.3	124166			33514.4	87488.4
		20242.6	115093			205319	331545			24520.6	72573.7			45606.5	106278			28288.5	91896.9			37797.5	61248.1
		28756.9	86180.4			128645	369117			65963.2	42141.9			62072.8	96067.3			22047.7	113946			43484.8	77140
		26481.6	88131.7			189005	249578			61380.4	41279.2			49206.4	92857.6			19308	77852.1			16652.4	29923.1
		14978.8	109564			111393	202249			27062.4	51275.8			55806	65254.5			80106.6	92133.3			68956.9	44119.9
		18353.8	98001.2			134030	296053			10310.4	44939.8			41265	75941.3			28861	97844.9			123716	169534
		25479.2	64968.1			34841.7	167220			46273	63482.9			89268.3	101437			22345.4	68588.5			186281	214367
		14493.1	106174			171579	277159			33385.8	88604.2			96521.9	83830.3			29590.7	108826			103020	254510
		19666.7	107543			56395.7	233899			3590.71	100093			29058.1	26574			63043.7	103726			255633	219368
		20223.6	163692			147534	237563			8416.63	57235			55091	27648.7			16201	69369.8			235053	157142
		30027.8	144450			155396	151333			54839.5	57546.8			27631.3	54413.2			59141.5	72222.3			265968	240422
		17984.1	78540.7			170092	223978			58517.2	69090			49866	33272.8			51460.2	87591.6			62544.6	186560
		26759.2	125419			289026	217446			85288.6	118549			2426.1	47717.8			29308.6	47501.9			121114	174518
		34361.2	221327			215791	138270			12766.5	63174.5			4082.43	56679.1			34589.2	65669.3			152572	246809
		32268.9	146048			92704.4	130382			30537.2	38072.1			61418.6	29061			32035.4	117097			207387	242917
		37261.2	104075			52580.4	155204			51719	124854			21637	19070.9			141699	209001			7148.57	104216
		45809	122660			66885.3	174339			22442.6	28154.7			37803.1	70399.6			9981.49	80948.2			56524.6	162986
						156776	107454			1123.57	11801.1			42612.5	100619			216347	212118			122586	108385
						59697.8	117204			1198.74	28745.8			20388.9	42056.7							208578	284623
						92215.4	143635			13150.4	18854.9											165677	211427
						29429.6	143953			16886.5	10441.7											125965	166871
						141545	129807															189429	187158
						95912	124697
						60532.7	148162
						91354.9	119343
						18757.8	145424
						165161	139974
						139752	131799
						153727	109376
						35202.7	152945
						76113.4	153275
						19790.9	155916
						71338.1	118407
						167894	149660
						74197.8	148411
						26559.6	184365
						70800.4	152983
						30979.8	106415
						86525.2	102741
						62645.3	157858
						171801	157227
						140193	120993
						49794.7	191352
