# Supplementary material for: Bisection of the X chromosome disrupts the initiation of chromosome silencing during meiosis in Caenorhabditis elegans
Source: Nat Commun. 2021 Aug 10;12:4802. doi: 10.1038/s41467-021-24815-0 (PMC8355143; doi:10.1038/s41467-021-24815-0)
Supplement: Supplementary file 5 — source data file [file 41467_2021_24815_MOESM5_ESM.zip › figS9.xlsx]

## Sheet: Sheet1
			unsynapsed	synapsed
			24981.9	67743.2
			40436.4	112153
			2753.24	60537.4
			4764.2	35186.7
			1395.16	75526.9
			43560	119352
			60390.5	84288.7
			56226.6	152130
			94320.6	259106
			9780.02	112660
			15342.7	105647
			3136.39	56903
			3662.98	92384.9
